# Supplementary material for: A shortcut to the thermodynamic limit for quantum many-body calculations of metals
Source: Nat Comput Sci. 2021 Dec 16;1(12):801–8. doi: 10.1038/s43588-021-00165-1 (PMC10766528; doi:10.1038/s43588-021-00165-1)
Supplement: Supplementary file 2 — Statistical source data for Fig. 1 consisting of three data excels and a README. [file 43588_2021_165_MOESM2_ESM.zip]

Archive with 11 entries (8 files):
- Figure1-SourceData/
- Figure1-SourceData/Fig1c-Na-32e-supercell-TA-CCSD-Error-Data.xlsx
- __MACOSX/
- __MACOSX/Figure1-SourceData/
- __MACOSX/Figure1-SourceData/._Fig1c-Na-32e-supercell-TA-CCSD-Error-Data.xlsx
- Figure1-SourceData/Fig1d-Na-32e-Supercell-Data.xlsx
- __MACOSX/Figure1-SourceData/._Fig1d-Na-32e-Supercell-Data.xlsx
- Figure1-SourceData/README_Figure1-SourceData.txt
- __MACOSX/Figure1-SourceData/._README_Figure1-SourceData.txt
- Figure1-SourceData/Fig1c-Raw-Energies-For-Error-Data.xlsx
- __MACOSX/Figure1-SourceData/._Fig1c-Raw-Energies-For-Error-Data.xlsx
