# Supplementary material for: A shortcut to the thermodynamic limit for quantum many-body calculations of metals
Source: Nat Comput Sci. 2021 Dec 16;1(12):801–8. doi: 10.1038/s43588-021-00165-1 (PMC10766528; doi:10.1038/s43588-021-00165-1)
Supplement: Supplementary file 2 — Statistical source data for Fig. 1 consisting of three data excels and a README. [file 43588_2021_165_MOESM2_ESM.zip › Figure1-SourceData/Fig1c-Na-32e-supercell-TA-CCSD-Error-Data.xlsx]

## Sheet: TA-CCSD error
x	y
1
2	0.000493843
3	0.00112408
4	0.00248845
5	0.00222788
6	0.0026974
7	0.00374913
8	0.00324759
9	0.00288503
10	0.0027702
11	0.00488808
12	0.00448209
13	0.00437927
14	0.00406289
15	0.00378371
16	0.00356781
17	0.00336571
18	0.00321666
19	0.00304274
20	0.00288676
21	0.00278556
22	0.002656
23	0.00306786
24	0.00368174
25	0.00355829
26	0.00342261
27	0.00331532
28	0.00319559
29	0.00325389
30	0.00354571
31	0.00346199
32	0.00336245
33	0.00326551
34	0.00320241
35	0.00311477
36	0.00303349
37	0.00295255
38	0.00287397
39	0.00280636
40	0.00273724
41	0.00267387
42	0.00261059
43	0.00255034
44	0.00249191
45	0.00245086
46	0.00240057
47	0.00235018
48	0.00230214
49	0.00225781
50	0.00221521
51	0.00217461
52	0.00213668
53	0.00209839
54	0.00205917
55	0.00202189
56	0.00199631
57	0.00199602
58	0.00199154
59	0.00196975
60	0.00193869
61	0.00191256
62	0.00191801
63	0.00189913
64	0.00187034
65	0.00184324
66	0.00181511
67	0.00179326
68	0.00176832
69	0.00174287
70	0.00173999
71	0.00171532
72	0.00169719
73	0.00167378
74	0.00166066
75	0.00163853
76	0.00161704
77	0.00160227
78	0.00158171
79	0.00156157
80	0.00154749
81	0.00154395
82	0.00153059
83	0.00151297
84	0.00149748
85	0.001484
86	0.00147261
87	0.00145577
88	0.00143914
89	0.00144005
90	0.00142427
91	0.00141291
92	0.0013975
93	0.00138571
94	0.001371
95	0.00136059
96	0.00134681
97	0.00133666
98	0.0013366
99	0.00132303
100	0.00131094

## Sheet: sfTA-CCSD error
x	y
1	0.000251518
