# Supplementary material for: A shortcut to the thermodynamic limit for quantum many-body calculations of metals
Source: Nat Comput Sci. 2021 Dec 16;1(12):801–8. doi: 10.1038/s43588-021-00165-1 (PMC10766528; doi:10.1038/s43588-021-00165-1)
Supplement: Supplementary file 2 — Statistical source data for Fig. 1 consisting of three data excels and a README. [file 43588_2021_165_MOESM2_ESM.zip › Figure1-SourceData/Fig1d-Na-32e-Supercell-Data.xlsx]

## Sheet: 100 SF
Twist Angle Num	G	S(G)
1	0	0
1	6.85427e-05	-287.327
1	9.6934e-05	-156.804
1	0.000118719	-75.4377
1	0.000137085	-42.7657
1	0.000153266	-19.0021
1	0.000167895	-5.11286
1	0.000193868	3.15747
1	0.000205628	2.88343
1	0.000216751	1.66595
1	0.00022733	0.305321
1	0.000237439	0.0193303
1	0.000247134	0.0874824
1	0.000256463	-0.264921
1	0.000274171	-0.000988876
1	0.000282609	-0.296772
1	0.000290802	-0.132032
1	0.000298771	-0.0531792
1	0.000306532	-0.0200776
1	0.000314102	-0.0384768
1	0.000321494	-0.0930081
1	0.000335789	-0.0221968
1	0.000342713	-0.0183514
1	0.0003495	-0.0275209
1	0.000356158	-0.0524759
1	0.000369114	-0.0115565
1	0.000375424	-0.0286882
1	0.000387736	-5.14309e-05
1	0.000393748	-0.0303415
1	0.000399669	-0.0154812
1	0.000405504	-0.00496063
1	0.000411256	-0.00855962
1	0.000416929	-0.012194
1	0.000422525	-0.0180349
1	0.000433502	0.00071308
1	0.000438887	-0.0369946
1	0.000444207	-0.00031562
1	0.000449464	-0.0127048
1	0.000454661	-1.56129e-05
1	0.000459798	-0.00256689
1	0.000464879	-0.0155337
1	0.000474878	2.20416e-06
1	0.000479799	-0.0504823
1	0.00048467	-0.0241829
1	0.000489493	-0.0170366
1	0.000494268	-0.00471075
1	0.000498998	-0.00205516
1	0.000503684	-0.0221382
1	0.000512926	-0.0042196
1	0.000517486	-0.0536626
1	0.000522005	-0.0350623
1	0.000526486	-0.0195601
1	0.000535335	-0.00132273
1	0.000539706	-0.0264337
1	0.000548341	-1.05255e-06
1	0.000552609	-0.0831606
1	0.000556843	-0.0306755
1	0.000561046	-0.0135028
1	0.000565217	-0.00415436
1	0.000569358	-0.00118821
1	0.000573469	-0.0329345
1	0.000581604	-0.00258642
1	0.000585629	-0.0777337
1	0.000589626	-0.0265265
1	0.000593597	-0.0233434
1	0.000597541	1.92034e-06
1	0.00060146	-0.00104972
1	0.000605353	-0.0335482
1	0.000613064	-3.2707e-07
1	0.000616884	-0.0715718
1	0.00062068	-0.0281679
1	0.000624454	-0.020296
1	0.000628204	-0.0039622
1	0.000631932	-0.00177408
1	0.000635639	-0.0209934
1	0.000642987	-0.0036095
1	0.00064663	-0.0624574
1	0.000650253	-0.0287316
1	0.000653855	-0.0179704
1	0.000661002	-0.00256488
1	0.000664546	-0.0248356
1	0.000671578	-2.45277e-06
1	0.000675067	-0.0556558
1	0.000678538	-0.0257752
1	0.000681991	-0.0150765
1	0.000685427	-0.00381395
1	0.000688845	-0.00216788
1	0.000692247	-0.0257239
1	0.000699001	-0.00344702
1	0.000702353	-0.0486072
1	0.00070569	-0.027728
1	0.000709011	-0.0139361
1	0.000712316	-3.75552e-06
1	0.000715607	-0.00254586
1	0.000718882	-0.0120753
2	0	0
2	6.85427e-05	-286.916
2	9.6934e-05	-157.999
2	0.000118719	-86.0687
2	0.000137085	-41.4883
2	0.000153266	-15.8553
2	0.000167895	-4.6041
2	0.000193868	5.98297
2	0.000205628	3.4855
2	0.000216751	1.59552
2	0.00022733	0.362826
2	0.000237439	-0.00503906
2	0.000247134	-0.135886
2	0.000256463	-0.293042
2	0.000274171	0.000763364
2	0.000282609	-0.318155
2	0.000290802	-0.152178
2	0.000298771	-0.068013
2	0.000306532	0.00942726
2	0.000314102	-0.0306144
2	0.000321494	-0.0949586
2	0.000335789	-0.00872027
2	0.000342713	-0.0133268
2	0.0003495	-0.02699
2	0.000356158	-0.0604356
2	0.000369114	-0.010673
2	0.000375424	-0.0260733
2	0.000387736	5.83513e-05
2	0.000393748	-0.025731
2	0.000399669	-0.0160849
2	0.000405504	-0.00504862
2	0.000411256	-0.00703014
2	0.000416929	-0.0102739
2	0.000422525	-0.0179122
2	0.000433502	0.00314507
2	0.000438887	-0.0362984
2	0.000444207	-0.000407334
2	0.000449464	-0.0143451
2	0.000454661	2.29856e-05
2	0.000459798	-0.0022203
2	0.000464879	-0.0166156
2	0.000474878	5.91945e-06
2	0.000479799	-0.051138
2	0.00048467	-0.0251092
2	0.000489493	-0.0195327
2	0.000494268	-0.00426167
2	0.000498998	-0.00162765
2	0.000503684	-0.0235306
2	0.000512926	-0.00363069
2	0.000517486	-0.0548206
2	0.000522005	-0.0368926
2	0.000526486	-0.0227918
2	0.000535335	-0.000956662
2	0.000539706	-0.0281583
2	0.000548341	3.60165e-06
2	0.000552609	-0.0850848
2	0.000556843	-0.0326059
2	0.000561046	-0.0163697
2	0.000565217	-0.00321096
2	0.000569358	-0.000793877
2	0.000573469	-0.0349528
2	0.000581604	-0.0013699
2	0.000585629	-0.0799401
2	0.000589626	-0.0284352
2	0.000593597	-0.0275839
2	0.000597541	-1.29158e-06
2	0.00060146	-0.000710354
2	0.000605353	-0.0355902
2	0.000613064	1.43413e-07
2	0.000616884	-0.0732258
2	0.00062068	-0.0296455
2	0.000624454	-0.0240786
2	0.000628204	-0.00257185
2	0.000631932	-0.0013627
2	0.000635639	-0.0225563
2	0.000642987	-0.00223848
2	0.00064663	-0.0639293
2	0.000650253	-0.0303963
2	0.000653855	-0.0213257
2	0.000661002	-0.00207751
2	0.000664546	-0.0262465
2	0.000671578	1.07754e-06
2	0.000675067	-0.0565377
2	0.000678538	-0.0269176
2	0.000681991	-0.0179
2	0.000685427	-0.00253807
2	0.000688845	-0.00176291
2	0.000692247	-0.0262624
2	0.000699001	-0.00219378
2	0.000702353	-0.0495463
2	0.00070569	-0.0287659
2	0.000709011	-0.0168433
2	0.000712316	2.07715e-06
2	0.000715607	-0.00210377
2	0.000718882	-0.0128358
3	0	0
3	6.85427e-05	-296.577
3	9.6934e-05	-151.999
3	0.000118719	-74.7379
3	0.000137085	-47.259
3	0.000153266	-19.0646
3	0.000167895	-5.3201
3	0.000193868	2.7732
3	0.000205628	2.77871
3	0.000216751	1.95168
3	0.00022733	0.558981
3	0.000237439	-0.00257422
3	0.000247134	0.203408
3	0.000256463	-0.248727
3	0.000274171	0.000390779
3	0.000282609	-0.289897
3	0.000290802	-0.110733
3	0.000298771	-0.0403754
3	0.000306532	-0.0218917
3	0.000314102	-0.0348343
3	0.000321494	-0.0858424
3	0.000335789	-0.0285141
3	0.000342713	-0.0208929
3	0.0003495	-0.0256381
3	0.000356158	-0.0510655
3	0.000369114	-0.0108651
3	0.000375424	-0.0319942
3	0.000387736	3.07841e-05
3	0.000393748	-0.0353098
3	0.000399669	-0.0152276
3	0.000405504	-0.00584351
3	0.000411256	-0.0104007
3	0.000416929	-0.0122635
3	0.000422525	-0.0181024
3	0.000433502	0.000397469
3	0.000438887	-0.0383249
3	0.000444207	-0.000246281
3	0.000449464	-0.0135634
3	0.000454661	1.27971e-05
3	0.000459798	-0.00239846
3	0.000464879	-0.0145426
3	0.000474878	2.65032e-06
3	0.000479799	-0.0511827
3	0.00048467	-0.0232703
3	0.000489493	-0.0169997
3	0.000494268	-0.00517989
3	0.000498998	-0.00183348
3	0.000503684	-0.0209317
3	0.000512926	-0.00407889
3	0.000517486	-0.0541995
3	0.000522005	-0.0333596
3	0.000526486	-0.018881
3	0.000535335	-0.00103653
3	0.000539706	-0.0247068
3	0.000548341	1.58736e-06
3	0.000552609	-0.0839999
3	0.000556843	-0.0286534
3	0.000561046	-0.0122774
3	0.000565217	-0.00375968
3	0.000569358	-0.000835121
3	0.000573469	-0.0307322
3	0.000581604	-0.00224341
3	0.000585629	-0.0780142
3	0.000589626	-0.0245119
3	0.000593597	-0.021976
3	0.000597541	1.08846e-07
3	0.00060146	-0.000716837
3	0.000605353	-0.0312685
3	0.000613064	1.03695e-06
3	0.000616884	-0.0721645
3	0.00062068	-0.0263998
3	0.000624454	-0.0188561
3	0.000628204	-0.00363065
3	0.000631932	-0.00136247
3	0.000635639	-0.0192627
3	0.000642987	-0.00339068
3	0.00064663	-0.0629693
3	0.000650253	-0.026828
3	0.000653855	-0.0166114
3	0.000661002	-0.0022299
3	0.000664546	-0.0231071
3	0.000671578	1.61455e-06
3	0.000675067	-0.0562268
3	0.000678538	-0.0242823
3	0.000681991	-0.0138072
3	0.000685427	-0.00389114
3	0.000688845	-0.00188209
3	0.000692247	-0.0245817
3	0.000699001	-0.00353367
3	0.000702353	-0.0494308
3	0.00070569	-0.0261541
3	0.000709011	-0.0129777
3	0.000712316	2.61878e-06
3	0.000715607	-0.00234357
3	0.000718882	-0.0112256
4	0	0
4	6.85427e-05	-262.091
4	9.6934e-05	-167.796
4	0.000118719	-88.1882
4	0.000137085	-45.4787
4	0.000153266	-16.6886
4	0.000167895	-4.29899
4	0.000193868	4.73063
4	0.000205628	3.28554
4	0.000216751	1.92206
4	0.00022733	0.612168
4	0.000237439	0.429633
4	0.000247134	0.0509763
4	0.000256463	-0.284615
4	0.000274171	0.0139015
4	0.000282609	-0.284043
4	0.000290802	-0.143579
4	0.000298771	-0.0649382
4	0.000306532	-0.00759179
4	0.000314102	-0.0328234
4	0.000321494	-0.0968482
4	0.000335789	-0.017495
4	0.000342713	-0.0118505
4	0.0003495	-0.0287227
4	0.000356158	-0.0607484
4	0.000369114	-0.010488
4	0.000375424	-0.0277655
4	0.000387736	0.00123782
4	0.000393748	-0.0256966
4	0.000399669	-0.0156995
4	0.000405504	-0.00508787
4	0.000411256	-0.00845335
4	0.000416929	-0.0106718
4	0.000422525	-0.0192319
4	0.000433502	0.00187996
4	0.000438887	-0.0325045
4	0.000444207	-0.000323113
4	0.000449464	-0.0145001
4	0.000454661	0.000536734
4	0.000459798	-0.00223133
4	0.000464879	-0.017108
4	0.000474878	0.000128195
4	0.000479799	-0.0462376
4	0.00048467	-0.0268817
4	0.000489493	-0.0199492
4	0.000494268	-0.00487801
4	0.000498998	-0.00159897
4	0.000503684	-0.024742
4	0.000512926	-0.00440946
4	0.000517486	-0.050117
4	0.000522005	-0.0388155
4	0.000526486	-0.0230358
4	0.000535335	-0.000868902
4	0.000539706	-0.0295932
4	0.000548341	4.38947e-05
4	0.000552609	-0.0769657
4	0.000556843	-0.0343147
4	0.000561046	-0.0164147
4	0.000565217	-0.00416634
4	0.000569358	-0.000697618
4	0.000573469	-0.0370008
4	0.000581604	-0.00230392
4	0.000585629	-0.0717583
4	0.000589626	-0.0300842
4	0.000593597	-0.0277367
4	0.000597541	0.000100573
4	0.00060146	-0.000628392
4	0.000605353	-0.0372929
4	0.000613064	0.00011234
4	0.000616884	-0.0661809
4	0.00062068	-0.0314521
4	0.000624454	-0.0241378
4	0.000628204	-0.00373354
4	0.000631932	-0.00122796
4	0.000635639	-0.0238682
4	0.000642987	-0.00335733
4	0.00064663	-0.0577137
4	0.000650253	-0.0318576
4	0.000653855	-0.0213825
4	0.000661002	-0.00204479
4	0.000664546	-0.0274738
4	0.000671578	0.000149296
4	0.000675067	-0.0509111
4	0.000678538	-0.0284355
4	0.000681991	-0.017865
4	0.000685427	-0.00357388
4	0.000688845	-0.00174682
4	0.000692247	-0.0280648
4	0.000699001	-0.00317747
4	0.000702353	-0.0451621
4	0.00070569	-0.0300192
4	0.000709011	-0.0167085
4	0.000712316	0.000183754
4	0.000715607	-0.00216926
4	0.000718882	-0.013623
5	0	0
5	6.85427e-05	-276.098
5	9.6934e-05	-159.154
5	0.000118719	-80.5907
5	0.000137085	-43.8751
5	0.000153266	-16.7778
5	0.000167895	-5.40413
5	0.000193868	4.8117
5	0.000205628	3.34899
5	0.000216751	2.45682
5	0.00022733	0.728791
5	0.000237439	-0.00153436
5	0.000247134	0.0591206
5	0.000256463	-0.293372
5	0.000274171	0.000401664
5	0.000282609	-0.276019
5	0.000290802	-0.126555
5	0.000298771	-0.0551592
5	0.000306532	0.00103334
5	0.000314102	-0.0303857
5	0.000321494	-0.091324
5	0.000335789	-0.0152706
5	0.000342713	-0.0136154
5	0.0003495	-0.02715
5	0.000356158	-0.0555982
5	0.000369114	-0.0101653
5	0.000375424	-0.0293214
5	0.000387736	3.30902e-05
5	0.000393748	-0.0293462
5	0.000399669	-0.0147916
5	0.000405504	-0.00486545
5	0.000411256	-0.00817995
5	0.000416929	-0.010655
5	0.000422525	-0.0185155
5	0.000433502	0.00209867
5	0.000438887	-0.0343123
5	0.000444207	-0.000319209
5	0.000449464	-0.0134462
5	0.000454661	1.44619e-05
5	0.000459798	-0.00216544
5	0.000464879	-0.0159082
5	0.000474878	5.21636e-06
5	0.000479799	-0.0485871
5	0.00048467	-0.0248296
5	0.000489493	-0.0179877
5	0.000494268	-0.00444562
5	0.000498998	-0.00158731
5	0.000503684	-0.0227783
5	0.000512926	-0.00378515
5	0.000517486	-0.0520381
5	0.000522005	-0.0359919
5	0.000526486	-0.0206119
5	0.000535335	-0.000861381
5	0.000539706	-0.0271638
5	0.000548341	2.5616e-06
5	0.000552609	-0.0800766
5	0.000556843	-0.0314724
5	0.000561046	-0.0144879
5	0.000565217	-0.00341542
5	0.000569358	-0.000675527
5	0.000573469	-0.0338296
5	0.000581604	-0.00164395
5	0.000585629	-0.074964
5	0.000589626	-0.0273644
5	0.000593597	-0.0247302
5	0.000597541	-1.53971e-06
5	0.00060146	-0.000582645
5	0.000605353	-0.0340672
5	0.000613064	-1.67632e-06
5	0.000616884	-0.0689536
5	0.00062068	-0.0289607
5	0.000624454	-0.0214517
5	0.000628204	-0.00301801
5	0.000631932	-0.00120214
5	0.000635639	-0.0216213
5	0.000642987	-0.00271681
5	0.00064663	-0.0598602
5	0.000650253	-0.0292743
5	0.000653855	-0.0189556
5	0.000661002	-0.00195574
5	0.000664546	-0.0252312
5	0.000671578	-2.17891e-06
5	0.000675067	-0.0528309
5	0.000678538	-0.0263262
5	0.000681991	-0.0158058
5	0.000685427	-0.00307314
5	0.000688845	-0.00166279
5	0.000692247	-0.0263193
5	0.000699001	-0.00272933
5	0.000702353	-0.0472592
5	0.00070569	-0.0279574
5	0.000709011	-0.015145
5	0.000712316	-2.56597e-06
5	0.000715607	-0.00203833
5	0.000718882	-0.0124538
6	0	0
6	6.85427e-05	-253.918
6	9.6934e-05	-166.053
6	0.000118719	-90.6113
6	0.000137085	-42.8739
6	0.000153266	-16.8964
6	0.000167895	-4.80687
6	0.000193868	4.83483
6	0.000205628	3.00806
6	0.000216751	1.39031
6	0.00022733	0.316617
6	0.000237439	0.437215
6	0.000247134	0.0553257
6	0.000256463	-0.341477
6	0.000274171	0.0145557
6	0.000282609	-0.272469
6	0.000290802	-0.147368
6	0.000298771	-0.0732618
6	0.000306532	-0.00466731
6	0.000314102	-0.0326423
6	0.000321494	-0.096611
6	0.000335789	-0.0150067
6	0.000342713	-0.0132441
6	0.0003495	-0.0294073
6	0.000356158	-0.062661
6	0.000369114	-0.0105472
6	0.000375424	-0.0284582
6	0.000387736	0.00125787
6	0.000393748	-0.0260295
6	0.000399669	-0.0165008
6	0.000405504	-0.00584211
6	0.000411256	-0.00780917
6	0.000416929	-0.0107153
6	0.000422525	-0.0196009
6	0.000433502	0.00195646
6	0.000438887	-0.0323376
6	0.000444207	-0.000381868
6	0.000449464	-0.0154768
6	0.000454661	0.000545252
6	0.000459798	-0.00228638
6	0.000464879	-0.0171656
6	0.000474878	0.000127232
6	0.000479799	-0.0449176
6	0.00048467	-0.0266427
6	0.000489493	-0.020879
6	0.000494268	-0.00455874
6	0.000498998	-0.00164188
6	0.000503684	-0.0244417
6	0.000512926	-0.00407494
6	0.000517486	-0.0482497
6	0.000522005	-0.0384057
6	0.000526486	-0.0242591
6	0.000535335	-0.000894236
6	0.000539706	-0.029164
6	0.000548341	4.24204e-05
6	0.000552609	-0.0745406
6	0.000556843	-0.0338284
6	0.000561046	-0.0172954
6	0.000565217	-0.00379168
6	0.000569358	-0.000702973
6	0.000573469	-0.036521
6	0.000581604	-0.00200897
6	0.000585629	-0.0690906
6	0.000589626	-0.0296268
6	0.000593597	-0.0291501
6	0.000597541	0.000100004
6	0.00060146	-0.000616369
6	0.000605353	-0.036923
6	0.000613064	0.000111625
6	0.000616884	-0.0636983
6	0.00062068	-0.0308776
6	0.000624454	-0.0253871
6	0.000628204	-0.00329337
6	0.000631932	-0.00124141
6	0.000635639	-0.0234749
6	0.000642987	-0.00294226
6	0.00064663	-0.0556962
6	0.000650253	-0.0314605
6	0.000653855	-0.0224774
6	0.000661002	-0.00206286
6	0.000664546	-0.0271284
6	0.000671578	0.00014888
6	0.000675067	-0.0492479
6	0.000678538	-0.0280218
6	0.000681991	-0.0188343
6	0.000685427	-0.00319049
6	0.000688845	-0.00174368
6	0.000692247	-0.0275941
6	0.000699001	-0.00281156
6	0.000702353	-0.0434052
6	0.00070569	-0.0297026
6	0.000709011	-0.01735
6	0.000712316	0.000183768
6	0.000715607	-0.00215688
6	0.000718882	-0.01343
7	0	0
7	6.85427e-05	-249.363
7	9.6934e-05	-157.979
7	0.000118719	-86.3447
7	0.000137085	-37.3371
7	0.000153266	-16.5339
7	0.000167895	-5.543
7	0.000193868	5.0934
7	0.000205628	3.14659
7	0.000216751	0.721657
7	0.00022733	0.00601205
7	0.000237439	0.0180946
7	0.000247134	-0.110643
7	0.000256463	-0.265059
7	0.000274171	-0.000545973
7	0.000282609	-0.241567
7	0.000290802	-0.146957
7	0.000298771	-0.0744935
7	0.000306532	0.00765554
7	0.000314102	-0.029941
7	0.000321494	-0.0941274
7	0.000335789	-0.00863774
7	0.000342713	-0.0140071
7	0.0003495	-0.0298474
7	0.000356158	-0.0627324
7	0.000369114	-0.00995917
7	0.000375424	-0.0309981
7	0.000387736	-1.877e-05
7	0.000393748	-0.0275554
7	0.000399669	-0.0174787
7	0.000405504	-0.00644355
7	0.000411256	-0.00652401
7	0.000416929	-0.0105574
7	0.000422525	-0.0186816
7	0.000433502	0.00227736
7	0.000438887	-0.0331743
7	0.000444207	-0.000312685
7	0.000449464	-0.0142997
7	0.000454661	-4.82367e-06
7	0.000459798	-0.00230395
7	0.000464879	-0.0160659
7	0.000474878	4.71811e-06
7	0.000479799	-0.0444092
7	0.00048467	-0.0243108
7	0.000489493	-0.0193485
7	0.000494268	-0.00386762
7	0.000498998	-0.00162412
7	0.000503684	-0.0223225
7	0.000512926	-0.00320201
7	0.000517486	-0.0463192
7	0.000522005	-0.0356019
7	0.000526486	-0.0222094
7	0.000535335	-0.000805195
7	0.000539706	-0.0267572
7	0.000548341	7.35007e-07
7	0.000552609	-0.0724945
7	0.000556843	-0.0309577
7	0.000561046	-0.0157944
7	0.000565217	-0.00271539
7	0.000569358	-0.000551608
7	0.000573469	-0.0332779
7	0.000581604	-0.00110354
7	0.000585629	-0.0669329
7	0.000589626	-0.0268139
7	0.000593597	-0.0267471
7	0.000597541	-9.95449e-07
7	0.00060146	-0.000425455
7	0.000605353	-0.0337946
7	0.000613064	-4.29954e-06
7	0.000616884	-0.0614084
7	0.00062068	-0.0283105
7	0.000624454	-0.023356
7	0.000628204	-0.00214013
7	0.000631932	-0.00103271
7	0.000635639	-0.0212125
7	0.000642987	-0.00185971
7	0.00064663	-0.0537085
7	0.000650253	-0.0290397
7	0.000653855	-0.0207326
7	0.000661002	-0.00180518
7	0.000664546	-0.0250545
7	0.000671578	-7.24356e-06
7	0.000675067	-0.0478825
7	0.000678538	-0.0259722
7	0.000681991	-0.0174717
7	0.000685427	-0.00215271
7	0.000688845	-0.0015125
7	0.000692247	-0.0256019
7	0.000699001	-0.0018565
7	0.000702353	-0.041603
7	0.00070569	-0.0280337
7	0.000709011	-0.016234
7	0.000712316	-1.05001e-05
7	0.000715607	-0.00190957
7	0.000718882	-0.0122195
8	0	0
8	6.85427e-05	-276.362
8	9.6934e-05	-159.128
8	0.000118719	-80.584
8	0.000137085	-43.6218
8	0.000153266	-16.7372
8	0.000167895	-5.38518
8	0.000193868	4.84255
8	0.000205628	3.37399
8	0.000216751	2.49648
8	0.00022733	0.747067
8	0.000237439	-0.00129795
8	0.000247134	0.0631812
8	0.000256463	-0.289014
8	0.000274171	0.000327369
8	0.000282609	-0.278157
8	0.000290802	-0.128248
8	0.000298771	-0.0558198
8	0.000306532	0.00095934
8	0.000314102	-0.0304765
8	0.000321494	-0.0921913
8	0.000335789	-0.0147597
8	0.000342713	-0.0134181
8	0.0003495	-0.0273085
8	0.000356158	-0.0557014
8	0.000369114	-0.0101156
8	0.000375424	-0.0288669
8	0.000387736	2.60099e-05
8	0.000393748	-0.0289799
8	0.000399669	-0.0146381
8	0.000405504	-0.00473664
8	0.000411256	-0.00801253
8	0.000416929	-0.0106122
8	0.000422525	-0.018317
8	0.000433502	0.00213831
8	0.000438887	-0.0342782
8	0.000444207	-0.000316642
8	0.000449464	-0.0133016
8	0.000454661	1.10101e-05
8	0.000459798	-0.00215543
8	0.000464879	-0.0158692
8	0.000474878	3.80429e-06
8	0.000479799	-0.0487297
8	0.00048467	-0.0246958
8	0.000489493	-0.0179265
8	0.000494268	-0.0044188
8	0.000498998	-0.00159177
8	0.000503684	-0.0227231
8	0.000512926	-0.00383885
8	0.000517486	-0.0522054
8	0.000522005	-0.0359104
8	0.000526486	-0.0205967
8	0.000535335	-0.000878696
8	0.000539706	-0.0271582
8	0.000548341	1.93837e-06
8	0.000552609	-0.0803664
8	0.000556843	-0.0314635
8	0.000561046	-0.0145444
8	0.000565217	-0.00351158
8	0.000569358	-0.000703659
8	0.000573469	-0.0337999
8	0.000581604	-0.00172378
8	0.000585629	-0.0753397
8	0.000589626	-0.0273679
8	0.000593597	-0.0247644
8	0.000597541	-1.28874e-06
8	0.00060146	-0.000609144
8	0.000605353	-0.0340429
8	0.000613064	-1.21303e-06
8	0.000616884	-0.0692482
8	0.00062068	-0.0289878
8	0.000624454	-0.0215082
8	0.000628204	-0.00311692
8	0.000631932	-0.00123255
8	0.000635639	-0.0216407
8	0.000642987	-0.00279445
8	0.00064663	-0.0600923
8	0.000650253	-0.029295
8	0.000653855	-0.0190135
8	0.000661002	-0.00198075
8	0.000664546	-0.0252624
8	0.000671578	-1.39401e-06
8	0.000675067	-0.0530092
8	0.000678538	-0.0263466
8	0.000681991	-0.0158644
8	0.000685427	-0.00310697
8	0.000688845	-0.00168213
8	0.000692247	-0.0263392
8	0.000699001	-0.00276104
8	0.000702353	-0.0474277
8	0.00070569	-0.0279954
8	0.000709011	-0.0152064
8	0.000712316	-1.55944e-06
8	0.000715607	-0.00205118
8	0.000718882	-0.0124626
9	0	0
9	6.85427e-05	-281.004
9	9.6934e-05	-157.314
9	0.000118719	-74.7888
9	0.000137085	-43.813
9	0.000153266	-19.2969
9	0.000167895	-5.26807
9	0.000193868	3.22255
9	0.000205628	2.78231
9	0.000216751	1.30475
9	0.00022733	0.0975468
9	0.000237439	0.0310923
9	0.000247134	-0.0178205
9	0.000256463	-0.266928
9	0.000274171	-0.00150831
9	0.000282609	-0.283399
9	0.000290802	-0.133494
9	0.000298771	-0.0556363
9	0.000306532	-0.021328
9	0.000314102	-0.0399591
9	0.000321494	-0.0934953
9	0.000335789	-0.0235548
9	0.000342713	-0.0193347
9	0.0003495	-0.0280649
9	0.000356158	-0.05385
9	0.000369114	-0.0122487
9	0.000375424	-0.0296337
9	0.000387736	-7.66493e-05
9	0.000393748	-0.0305316
9	0.000399669	-0.0160675
9	0.000405504	-0.00542203
9	0.000411256	-0.00896336
9	0.000416929	-0.0124835
9	0.000422525	-0.0181621
9	0.000433502	0.000647184
9	0.000438887	-0.0364779
9	0.000444207	-0.000334314
9	0.000449464	-0.0122863
9	0.000454661	-2.41527e-05
9	0.000459798	-0.00266188
9	0.000464879	-0.0155073
9	0.000474878	1.42536e-06
9	0.000479799	-0.0490933
9	0.00048467	-0.0243293
9	0.000489493	-0.0165049
9	0.000494268	-0.00491144
9	0.000498998	-0.00207159
9	0.000503684	-0.0222144
9	0.000512926	-0.00426661
9	0.000517486	-0.0520682
9	0.000522005	-0.0351273
9	0.000526486	-0.0187061
9	0.000535335	-0.00128942
9	0.000539706	-0.0264741
9	0.000548341	-2.01651e-06
9	0.000552609	-0.080652
9	0.000556843	-0.0307172
9	0.000561046	-0.0128397
9	0.000565217	-0.00413334
9	0.000569358	-0.00113113
9	0.000573469	-0.0329561
9	0.000581604	-0.00257587
9	0.000585629	-0.0751668
9	0.000589626	-0.0265121
9	0.000593597	-0.022358
9	0.000597541	3.75626e-06
9	0.00060146	-0.00100886
9	0.000605353	-0.0337018
9	0.000613064	6.10713e-07
9	0.000616884	-0.069352
9	0.00062068	-0.0282094
9	0.000624454	-0.0194603
9	0.000628204	-0.00391287
9	0.000631932	-0.00173302
9	0.000635639	-0.0210192
9	0.000642987	-0.00358065
9	0.00064663	-0.0606631
9	0.000650253	-0.0288343
9	0.000653855	-0.0172616
9	0.000661002	-0.00255576
9	0.000664546	-0.024937
9	0.000671578	-2.04511e-06
9	0.000675067	-0.0542918
9	0.000678538	-0.025879
9	0.000681991	-0.0145425
9	0.000685427	-0.00383373
9	0.000688845	-0.00217499
9	0.000692247	-0.0258095
9	0.000699001	-0.00345894
9	0.000702353	-0.0470899
9	0.00070569	-0.027872
9	0.000709011	-0.0135777
9	0.000712316	-3.67691e-06
9	0.000715607	-0.00257677
9	0.000718882	-0.0121279
10	0	0
10	6.85427e-05	-297.009
10	9.6934e-05	-151.86
10	0.000118719	-74.721
10	0.000137085	-46.5376
10	0.000153266	-18.9119
10	0.000167895	-5.22115
10	0.000193868	2.83637
10	0.000205628	2.84638
10	0.000216751	2.03301
10	0.00022733	0.587839
10	0.000237439	-0.0033909
10	0.000247134	0.210158
10	0.000256463	-0.24703
10	0.000274171	0.000416034
10	0.000282609	-0.294641
10	0.000290802	-0.113308
10	0.000298771	-0.0420105
10	0.000306532	-0.021502
10	0.000314102	-0.034715
10	0.000321494	-0.0867311
10	0.000335789	-0.0268777
10	0.000342713	-0.0199847
10	0.0003495	-0.0257703
10	0.000356158	-0.0508826
10	0.000369114	-0.010697
10	0.000375424	-0.0308152
10	0.000387736	3.10873e-05
10	0.000393748	-0.0342061
10	0.000399669	-0.0148409
10	0.000405504	-0.00548112
10	0.000411256	-0.00996871
10	0.000416929	-0.0121071
10	0.000422525	-0.0178149
10	0.000433502	0.000432463
10	0.000438887	-0.0381304
10	0.000444207	-0.000251757
10	0.000449464	-0.0132928
10	0.000454661	1.21602e-05
10	0.000459798	-0.00239005
10	0.000464879	-0.0145908
10	0.000474878	2.07224e-06
10	0.000479799	-0.0514117
10	0.00048467	-0.0231503
10	0.000489493	-0.0169663
10	0.000494268	-0.00509133
10	0.000498998	-0.00185632
10	0.000503684	-0.0209353
10	0.000512926	-0.00420871
10	0.000517486	-0.0545262
10	0.000522005	-0.0333476
10	0.000526486	-0.0190214
10	0.000535335	-0.00108517
10	0.000539706	-0.0248149
10	0.000548341	1.54936e-06
10	0.000552609	-0.0845403
10	0.000556843	-0.0287795
10	0.000561046	-0.0125643
10	0.000565217	-0.00396948
10	0.000569358	-0.000903477
10	0.000573469	-0.0308599
10	0.000581604	-0.00239827
10	0.000585629	-0.0787277
10	0.000589626	-0.0246793
10	0.000593597	-0.0222736
10	0.000597541	3.10481e-08
10	0.00060146	-0.000775562
10	0.000605353	-0.0313604
10	0.000613064	1.3363e-06
10	0.000616884	-0.0727177
10	0.00062068	-0.0265521
10	0.000624454	-0.0191752
10	0.000628204	-0.00384578
10	0.000631932	-0.00143527
10	0.000635639	-0.019418
10	0.000642987	-0.00355475
10	0.00064663	-0.0634021
10	0.000650253	-0.0269492
10	0.000653855	-0.0169136
10	0.000661002	-0.00227474
10	0.000664546	-0.0232264
10	0.000671578	2.34015e-06
10	0.000675067	-0.0565349
10	0.000678538	-0.024376
10	0.000681991	-0.014072
10	0.000685427	-0.00394068
10	0.000688845	-0.00191829
10	0.000692247	-0.0246511
10	0.000699001	-0.00358167
10	0.000702353	-0.0497391
10	0.00070569	-0.0262472
10	0.000709011	-0.0131768
10	0.000712316	3.59453e-06
10	0.000715607	-0.00235647
10	0.000718882	-0.0112883
11	0	0
11	6.85427e-05	-229.634
11	9.6934e-05	-141.986
11	0.000118719	-86.0135
11	0.000137085	-31.4947
11	0.000153266	-14.154
11	0.000167895	-5.68186
11	0.000193868	5.09344
11	0.000205628	2.53789
11	0.000216751	-0.503562
11	0.00022733	-0.541242
11	0.000237439	0.0137649
11	0.000247134	-0.113879
11	0.000256463	-0.218561
11	0.000274171	3.14627e-05
11	0.000282609	-0.222054
11	0.000290802	-0.133685
11	0.000298771	-0.0776678
11	0.000306532	0.011359
11	0.000314102	-0.0201672
11	0.000321494	-0.0848812
11	0.000335789	-0.00501774
11	0.000342713	-0.0155205
11	0.0003495	-0.0277219
11	0.000356158	-0.0638414
11	0.000369114	-0.00817366
11	0.000375424	-0.0304411
11	0.000387736	2.40031e-05
11	0.000393748	-0.0272579
11	0.000399669	-0.0176608
11	0.000405504	-0.00747938
11	0.000411256	-0.00525536
11	0.000416929	-0.00914435
11	0.000422525	-0.0173067
11	0.000433502	0.0023916
11	0.000438887	-0.0324555
11	0.000444207	-0.000293035
11	0.000449464	-0.0148829
11	0.000454661	2.56956e-06
11	0.000459798	-0.0019675
11	0.000464879	-0.0145285
11	0.000474878	8.11732e-06
11	0.000479799	-0.0410708
11	0.00048467	-0.0217318
11	0.000489493	-0.0193785
11	0.000494268	-0.00319804
11	0.000498998	-0.00109678
11	0.000503684	-0.0195763
11	0.000512926	-0.00242841
11	0.000517486	-0.0421885
11	0.000522005	-0.0312715
11	0.000526486	-0.022135
11	0.000535335	-0.000194204
11	0.000539706	-0.0232942
11	0.000548341	2.47999e-06
11	0.000552609	-0.0666223
11	0.000556843	-0.0269799
11	0.000561046	-0.0153802
11	0.000565217	-0.00185701
11	0.000569358	0.000178707
11	0.000573469	-0.0291494
11	0.000581604	-0.00054477
11	0.000585629	-0.0606319
11	0.000589626	-0.02293
11	0.000593597	-0.0264192
11	0.000597541	-2.86549e-06
11	0.00060146	0.000262126
11	0.000605353	-0.0300007
11	0.000613064	-8.57433e-06
11	0.000616884	-0.05568
11	0.00062068	-0.0245561
11	0.000624454	-0.0230563
11	0.000628204	-0.00114229
11	0.000631932	-0.000219641
11	0.000635639	-0.0181402
11	0.000642987	-0.000983082
11	0.00064663	-0.0491266
11	0.000650253	-0.0256478
11	0.000653855	-0.0204276
11	0.000661002	-0.00103885
11	0.000664546	-0.0220991
11	0.000671578	-1.18894e-05
11	0.000675067	-0.0441084
11	0.000678538	-0.0229807
11	0.000681991	-0.0173365
11	0.000685427	-0.0014303
11	0.000688845	-0.000864514
11	0.000692247	-0.0227268
11	0.000699001	-0.00115488
11	0.000702353	-0.0375537
11	0.00070569	-0.0253293
11	0.000709011	-0.0159918
11	0.000712316	-1.93465e-05
11	0.000715607	-0.00132944
11	0.000718882	-0.0105656
12	0	0
12	6.85427e-05	-279.656
12	9.6934e-05	-157.097
12	0.000118719	-76.1331
12	0.000137085	-43.2182
12	0.000153266	-19.1267
12	0.000167895	-5.30705
12	0.000193868	3.30977
12	0.000205628	2.75681
12	0.000216751	1.32021
12	0.00022733	0.197738
12	0.000237439	0.0291387
12	0.000247134	-0.0103468
12	0.000256463	-0.266322
12	0.000274171	-0.00153907
12	0.000282609	-0.281951
12	0.000290802	-0.135585
12	0.000298771	-0.0526565
12	0.000306532	-0.0207215
12	0.000314102	-0.0396852
12	0.000321494	-0.0935223
12	0.000335789	-0.022881
12	0.000342713	-0.0188914
12	0.0003495	-0.0281709
12	0.000356158	-0.0534867
12	0.000369114	-0.012039
12	0.000375424	-0.0293376
12	0.000387736	-7.51109e-05
12	0.000393748	-0.030467
12	0.000399669	-0.016074
12	0.000405504	-0.00525938
12	0.000411256	-0.00877373
12	0.000416929	-0.0123989
12	0.000422525	-0.0181699
12	0.000433502	0.000731095
12	0.000438887	-0.0365187
12	0.000444207	-0.000339325
12	0.000449464	-0.01278
12	0.000454661	-2.35145e-05
12	0.000459798	-0.00264395
12	0.000464879	-0.0155882
12	0.000474878	2.01732e-06
12	0.000479799	-0.0490057
12	0.00048467	-0.0243001
12	0.000489493	-0.0170539
12	0.000494268	-0.00483875
12	0.000498998	-0.00206379
12	0.000503684	-0.0222235
12	0.000512926	-0.00420531
12	0.000517486	-0.0518311
12	0.000522005	-0.0351396
12	0.000526486	-0.0194439
12	0.000535335	-0.0012846
12	0.000539706	-0.0265132
12	0.000548341	-1.86516e-06
12	0.000552609	-0.0804064
12	0.000556843	-0.0307593
12	0.000561046	-0.0132955
12	0.000565217	-0.00408268
12	0.000569358	-0.0011312
12	0.000573469	-0.0330198
12	0.000581604	-0.00254301
12	0.000585629	-0.0748879
12	0.000589626	-0.0265734
12	0.000593597	-0.0231753
12	0.000597541	3.53148e-06
12	0.00060146	-0.00100462
12	0.000605353	-0.0337482
12	0.000613064	-7.8338e-08
12	0.000616884	-0.0690341
12	0.00062068	-0.0282238
12	0.000624454	-0.0201326
12	0.000628204	-0.00383833
12	0.000631932	-0.00171969
12	0.000635639	-0.0210694
12	0.000642987	-0.00350947
12	0.00064663	-0.0603866
12	0.000650253	-0.0288733
12	0.000653855	-0.0178301
12	0.000661002	-0.00254608
12	0.000664546	-0.0249672
12	0.000671578	-3.31031e-06
12	0.000675067	-0.0540255
12	0.000678538	-0.0258874
12	0.000681991	-0.0149857
12	0.000685427	-0.00377207
12	0.000688845	-0.00215883
12	0.000692247	-0.025779
12	0.000699001	-0.00339539
12	0.000702353	-0.0468659
12	0.00070569	-0.0278826
12	0.000709011	-0.013864
12	0.000712316	-5.46123e-06
12	0.000715607	-0.00256601
12	0.000718882	-0.0121475
13	0	0
13	6.85427e-05	-317.068
13	9.6934e-05	-139.523
13	0.000118719	-71.5482
13	0.000137085	-41.3051
13	0.000153266	-23.4635
13	0.000167895	-4.49376
13	0.000193868	0.622675
13	0.000205628	2.66587
13	0.000216751	1.5026
13	0.00022733	0.449646
13	0.000237439	-0.000164416
13	0.000247134	0.269969
13	0.000256463	-0.184934
13	0.000274171	2.64892e-05
13	0.000282609	-0.302426
13	0.000290802	-0.09319
13	0.000298771	-0.0299536
13	0.000306532	-0.0277024
13	0.000314102	-0.0401575
13	0.000321494	-0.0789505
13	0.000335789	-0.0304352
13	0.000342713	-0.0242576
13	0.0003495	-0.0234361
13	0.000356158	-0.0490947
13	0.000369114	-0.0130615
13	0.000375424	-0.0319345
13	0.000387736	1.01061e-06
13	0.000393748	-0.0389294
13	0.000399669	-0.0144342
13	0.000405504	-0.0069444
13	0.000411256	-0.00995575
13	0.000416929	-0.0150528
13	0.000422525	-0.0161816
13	0.000433502	-0.000889787
13	0.000438887	-0.0419211
13	0.000444207	-0.000176076
13	0.000449464	-0.0137089
13	0.000454661	-2.59081e-07
13	0.000459798	-0.00285614
13	0.000464879	-0.0124351
13	0.000474878	-3.77476e-07
13	0.000479799	-0.0540957
13	0.00048467	-0.0204326
13	0.000489493	-0.016376
13	0.000494268	-0.00461165
13	0.000498998	-0.00210655
13	0.000503684	-0.0181749
13	0.000512926	-0.00349067
13	0.000517486	-0.0565397
13	0.000522005	-0.0293915
13	0.000526486	-0.0175893
13	0.000535335	-0.00103347
13	0.000539706	-0.021354
13	0.000548341	-5.49316e-09
13	0.000552609	-0.088346
13	0.000556843	-0.02478
13	0.000561046	-0.0105939
13	0.000565217	-0.00317197
13	0.000569358	-0.00074472
13	0.000573469	-0.0263906
13	0.000581604	-0.00199497
13	0.000585629	-0.0821518
13	0.000589626	-0.0208231
13	0.000593597	-0.0198564
13	0.000597541	-3.27158e-07
13	0.00060146	-0.000589625
13	0.000605353	-0.0271068
13	0.000613064	3.46671e-07
13	0.000616884	-0.0759949
13	0.00062068	-0.0230317
13	0.000624454	-0.0168627
13	0.000628204	-0.00326533
13	0.000631932	-0.00134197
13	0.000635639	-0.0162477
13	0.000642987	-0.00308193
13	0.00064663	-0.0663661
13	0.000650253	-0.0234072
13	0.000653855	-0.0148289
13	0.000661002	-0.00237857
13	0.000664546	-0.0201442
13	0.000671578	1.1177e-06
13	0.000675067	-0.0597792
13	0.000678538	-0.0214073
13	0.000681991	-0.0122691
13	0.000685427	-0.00359113
13	0.000688845	-0.00204989
13	0.000692247	-0.0220145
13	0.000699001	-0.00332046
13	0.000702353	-0.0517953
13	0.00070569	-0.0234216
13	0.000709011	-0.0113829
13	0.000712316	1.69369e-06
13	0.000715607	-0.00264702
13	0.000718882	-0.00964061
14	0	0
14	6.85427e-05	-281.017
14	9.6934e-05	-156.971
14	0.000118719	-75.056
14	0.000137085	-43.0773
14	0.000153266	-19.1513
14	0.000167895	-5.26908
14	0.000193868	3.26941
14	0.000205628	2.82855
14	0.000216751	1.33135
14	0.00022733	0.104567
14	0.000237439	0.0283826
14	0.000247134	-0.011587
14	0.000256463	-0.263434
14	0.000274171	-0.00150033
14	0.000282609	-0.286841
14	0.000290802	-0.136814
14	0.000298771	-0.0570976
14	0.000306532	-0.0205093
14	0.000314102	-0.0396394
14	0.000321494	-0.093576
14	0.000335789	-0.0219439
14	0.000342713	-0.018513
14	0.0003495	-0.0281176
14	0.000356158	-0.0538505
14	0.000369114	-0.0119757
14	0.000375424	-0.0291977
14	0.000387736	-6.80137e-05
14	0.000393748	-0.0299614
14	0.000399669	-0.0160323
14	0.000405504	-0.00528394
14	0.000411256	-0.00859372
14	0.000416929	-0.0123125
14	0.000422525	-0.0180728
14	0.000433502	0.000625025
14	0.000438887	-0.0366827
14	0.000444207	-0.000329869
14	0.000449464	-0.0122297
14	0.000454661	-2.19249e-05
14	0.000459798	-0.00265088
14	0.000464879	-0.0155978
14	0.000474878	1.59699e-06
14	0.000479799	-0.0494544
14	0.00048467	-0.0241178
14	0.000489493	-0.0165946
14	0.000494268	-0.00483592
14	0.000498998	-0.00208382
14	0.000503684	-0.0221128
14	0.000512926	-0.00435486
14	0.000517486	-0.0522652
14	0.000522005	-0.0350373
14	0.000526486	-0.0189411
14	0.000535335	-0.00131518
14	0.000539706	-0.0264405
14	0.000548341	-1.69913e-06
14	0.000552609	-0.0812388
14	0.000556843	-0.0306583
14	0.000561046	-0.0131214
14	0.000565217	-0.00424884
14	0.000569358	-0.00116458
14	0.000573469	-0.0329073
14	0.000581604	-0.00263859
14	0.000585629	-0.0757551
14	0.000589626	-0.0264947
14	0.000593597	-0.0226987
14	0.000597541	3.59683e-06
14	0.00060146	-0.00102795
14	0.000605353	-0.033577
14	0.000613064	7.41173e-07
14	0.000616884	-0.0697172
14	0.00062068	-0.0281296
14	0.000624454	-0.0197882
14	0.000628204	-0.00400348
14	0.000631932	-0.00175303
14	0.000635639	-0.0209908
14	0.000642987	-0.00362785
14	0.00064663	-0.0609505
14	0.000650253	-0.0287707
14	0.000653855	-0.0175574
14	0.000661002	-0.00255142
14	0.000664546	-0.0248766
14	0.000671578	-1.61604e-06
14	0.000675067	-0.0544709
14	0.000678538	-0.0257915
14	0.000681991	-0.0148
14	0.000685427	-0.00379515
14	0.000688845	-0.00216446
14	0.000692247	-0.0256552
14	0.000699001	-0.00342255
14	0.000702353	-0.0472229
14	0.00070569	-0.0278189
14	0.000709011	-0.0137315
14	0.000712316	-3.11146e-06
14	0.000715607	-0.00254787
14	0.000718882	-0.012084
15	0	0
15	6.85427e-05	-270.824
15	9.6934e-05	-161.135
15	0.000118719	-82.0461
15	0.000137085	-40.9457
15	0.000153266	-16.4325
15	0.000167895	-5.1883
15	0.000193868	5.03067
15	0.000205628	3.60747
15	0.000216751	2.09943
15	0.00022733	0.515997
15	0.000237439	-0.00217696
15	0.000247134	-0.00150818
15	0.000256463	-0.294402
15	0.000274171	0.000393926
15	0.000282609	-0.28137
15	0.000290802	-0.139189
15	0.000298771	-0.061757
15	0.000306532	0.00256653
15	0.000314102	-0.0316673
15	0.000321494	-0.0964046
15	0.000335789	-0.0126749
15	0.000342713	-0.0113486
15	0.0003495	-0.0284582
15	0.000356158	-0.057601
15	0.000369114	-0.0104274
15	0.000375424	-0.0271804
15	0.000387736	2.85826e-05
15	0.000393748	-0.0262389
15	0.000399669	-0.0150414
15	0.000405504	-0.0048086
15	0.000411256	-0.00730177
15	0.000416929	-0.010603
15	0.000422525	-0.0182047
15	0.000433502	0.002514
15	0.000438887	-0.0334214
15	0.000444207	-0.00034668
15	0.000449464	-0.0133054
15	0.000454661	1.08816e-05
15	0.000459798	-0.00216907
15	0.000464879	-0.0162635
15	0.000474878	2.92264e-06
15	0.000479799	-0.0480488
15	0.00048467	-0.0251236
15	0.000489493	-0.0181918
15	0.000494268	-0.00410926
15	0.000498998	-0.00157019
15	0.000503684	-0.0232839
15	0.000512926	-0.00353248
15	0.000517486	-0.0517967
15	0.000522005	-0.0366021
15	0.000526486	-0.021034
15	0.000535335	-0.000846132
15	0.000539706	-0.0279455
15	0.000548341	1.7993e-06
15	0.000552609	-0.0796475
15	0.000556843	-0.0323964
15	0.000561046	-0.0150174
15	0.000565217	-0.00327388
15	0.000569358	-0.000671546
15	0.000573469	-0.0347592
15	0.000581604	-0.00159552
15	0.000585629	-0.0747884
15	0.000589626	-0.0282478
15	0.000593597	-0.0254608
15	0.000597541	-1.1996e-06
15	0.00060146	-0.000593967
15	0.000605353	-0.0352232
15	0.000613064	-4.03153e-07
15	0.000616884	-0.0686951
15	0.00062068	-0.0298232
15	0.000624454	-0.0221897
15	0.000628204	-0.00285276
15	0.000631932	-0.00122212
15	0.000635639	-0.0224284
15	0.000642987	-0.00256136
15	0.00064663	-0.0596558
15	0.000650253	-0.0302436
15	0.000653855	-0.0196504
15	0.000661002	-0.00197359
15	0.000664546	-0.0261446
15	0.000671578	1.82381e-07
15	0.000675067	-0.0525961
15	0.000678538	-0.0270833
15	0.000681991	-0.0164666
15	0.000685427	-0.002891
15	0.000688845	-0.00168925
15	0.000692247	-0.0269201
15	0.000699001	-0.00254924
15	0.000702353	-0.0468496
15	0.00070569	-0.0288468
15	0.000709011	-0.0156836
15	0.000712316	6.34874e-07
15	0.000715607	-0.00206164
15	0.000718882	-0.0128473
16	0	0
16	6.85427e-05	-286.874
16	9.6934e-05	-157.563
16	0.000118719	-85.8747
16	0.000137085	-36.5853
16	0.000153266	-15.9011
16	0.000167895	-4.46705
16	0.000193868	5.88847
16	0.000205628	3.61787
16	0.000216751	1.5979
16	0.00022733	0.382565
16	0.000237439	0.296156
16	0.000247134	-0.132191
16	0.000256463	-0.275834
16	0.000274171	0.00958525
16	0.000282609	-0.323387
16	0.000290802	-0.167634
16	0.000298771	-0.0737299
16	0.000306532	0.0151649
16	0.000314102	-0.032732
16	0.000321494	-0.100856
16	0.000335789	-0.00219399
16	0.000342713	-0.012015
16	0.0003495	-0.0279547
16	0.000356158	-0.0613484
16	0.000369114	-0.0107726
16	0.000375424	-0.0238305
16	0.000387736	0.000742236
16	0.000393748	-0.0250091
16	0.000399669	-0.0155178
16	0.000405504	-0.00478308
16	0.000411256	-0.00516976
16	0.000416929	-0.0101297
16	0.000422525	-0.0168429
16	0.000433502	0.0031452
16	0.000438887	-0.0367052
16	0.000444207	-0.000384187
16	0.000449464	-0.0137346
16	0.000454661	0.000332247
16	0.000459798	-0.00230573
16	0.000464879	-0.0162854
16	0.000474878	8.37066e-05
16	0.000479799	-0.0517277
16	0.00048467	-0.0241996
16	0.000489493	-0.0192925
16	0.000494268	-0.00354394
16	0.000498998	-0.00173898
16	0.000503684	-0.0231189
16	0.000512926	-0.00361778
16	0.000517486	-0.0549944
16	0.000522005	-0.0363376
16	0.000526486	-0.0227403
16	0.000535335	-0.00108964
16	0.000539706	-0.0280454
16	0.000548341	2.54355e-05
16	0.000552609	-0.0860925
16	0.000556843	-0.0324259
16	0.000561046	-0.0167601
16	0.000565217	-0.00339517
16	0.000569358	-0.000953865
16	0.000573469	-0.0346346
16	0.000581604	-0.00150289
16	0.000585629	-0.0810406
16	0.000589626	-0.0284505
16	0.000593597	-0.0279061
16	0.000597541	6.97849e-05
16	0.00060146	-0.000843416
16	0.000605353	-0.0351463
16	0.000613064	7.50222e-05
16	0.000616884	-0.0738814
16	0.00062068	-0.0296609
16	0.000624454	-0.0244426
16	0.000628204	-0.0027579
16	0.000631932	-0.00149859
16	0.000635639	-0.0226293
16	0.000642987	-0.00231156
16	0.00064663	-0.0643126
16	0.000650253	-0.0303187
16	0.000653855	-0.0217081
16	0.000661002	-0.00218419
16	0.000664546	-0.02626
16	0.000671578	0.000100371
16	0.000675067	-0.0567787
16	0.000678538	-0.0268438
16	0.000681991	-0.01828
16	0.000685427	-0.00234157
16	0.000688845	-0.00184069
16	0.000692247	-0.026136
16	0.000699001	-0.00201711
16	0.000702353	-0.0496942
16	0.00070569	-0.0286827
16	0.000709011	-0.017034
16	0.000712316	0.000120234
16	0.000715607	-0.00213978
16	0.000718882	-0.012859
17	0	0
17	6.85427e-05	-262.501
17	9.6934e-05	-164.226
17	0.000118719	-85.9717
17	0.000137085	-36.3952
17	0.000153266	-15.723
17	0.000167895	-5.26503
17	0.000193868	5.11316
17	0.000205628	3.75601
17	0.000216751	1.33042
17	0.00022733	0.205628
17	0.000237439	0.148819
17	0.000247134	-0.0113469
17	0.000256463	-0.301438
17	0.000274171	0.00505857
17	0.000282609	-0.274791
17	0.000290802	-0.15674
17	0.000298771	-0.0773948
17	0.000306532	0.00869171
17	0.000314102	-0.030946
17	0.000321494	-0.101811
17	0.000335789	-0.00727515
17	0.000342713	-0.00991242
17	0.0003495	-0.0306451
17	0.000356158	-0.0617396
17	0.000369114	-0.010172
17	0.000375424	-0.0272278
17	0.000387736	0.000381567
17	0.000393748	-0.0242337
17	0.000399669	-0.0161994
17	0.000405504	-0.00536938
17	0.000411256	-0.00585413
17	0.000416929	-0.00989132
17	0.000422525	-0.018349
17	0.000433502	0.00264172
17	0.000438887	-0.0325955
17	0.000444207	-0.000392304
17	0.000449464	-0.0138917
17	0.000454661	0.000170002
17	0.000459798	-0.00215027
17	0.000464879	-0.0167518
17	0.000474878	4.16571e-05
17	0.000479799	-0.0467223
17	0.00048467	-0.0256278
17	0.000489493	-0.0193415
17	0.000494268	-0.00351946
17	0.000498998	-0.00157772
17	0.000503684	-0.0239454
17	0.000512926	-0.00329056
17	0.000517486	-0.0503672
17	0.000522005	-0.0375749
17	0.000526486	-0.0226989
17	0.000535335	-0.000900589
17	0.000539706	-0.0288484
17	0.000548341	1.24867e-05
17	0.000552609	-0.0776096
17	0.000556843	-0.0334362
17	0.000561046	-0.0166222
17	0.000565217	-0.00306276
17	0.000569358	-0.000755333
17	0.000573469	-0.0358583
17	0.000581604	-0.00140857
17	0.000585629	-0.0727478
17	0.000589626	-0.0292842
17	0.000593597	-0.0277316
17	0.000597541	3.37615e-05
17	0.00060146	-0.000668031
17	0.000605353	-0.0365083
17	0.000613064	3.66736e-05
17	0.000616884	-0.0667888
17	0.00062068	-0.0307441
17	0.000624454	-0.0243032
17	0.000628204	-0.00257826
17	0.000631932	-0.00129654
17	0.000635639	-0.0233361
17	0.000642987	-0.00226101
17	0.00064663	-0.0581436
17	0.000650253	-0.0313327
17	0.000653855	-0.0215947
17	0.000661002	-0.00201589
17	0.000664546	-0.0271292
17	0.000671578	4.96734e-05
17	0.000675067	-0.0513658
17	0.000678538	-0.0279262
17	0.000681991	-0.0181789
17	0.000685427	-0.00247516
17	0.000688845	-0.00170841
17	0.000692247	-0.0275181
17	0.000699001	-0.002158
17	0.000702353	-0.0453246
17	0.00070569	-0.029771
17	0.000709011	-0.0169365
17	0.000712316	5.98968e-05
17	0.000715607	-0.00203986
17	0.000718882	-0.0133747
18	0	0
18	6.85427e-05	-291.698
18	9.6934e-05	-154.569
18	0.000118719	-74.0338
18	0.000137085	-46.9375
18	0.000153266	-19.3329
18	0.000167895	-5.20303
18	0.000193868	2.94801
18	0.000205628	2.78353
18	0.000216751	1.71905
18	0.00022733	0.399691
18	0.000237439	0.0039945
18	0.000247134	0.130742
18	0.000256463	-0.254282
18	0.000274171	6.75018e-05
18	0.000282609	-0.292744
18	0.000290802	-0.119591
18	0.000298771	-0.0459206
18	0.000306532	-0.0237899
18	0.000314102	-0.0371816
18	0.000321494	-0.0894643
18	0.000335789	-0.0282102
18	0.000342713	-0.0199124
18	0.0003495	-0.0265522
18	0.000356158	-0.0513261
18	0.000369114	-0.0115322
18	0.000375424	-0.0307863
18	0.000387736	7.94568e-06
18	0.000393748	-0.0328646
18	0.000399669	-0.0154895
18	0.000405504	-0.00544927
18	0.000411256	-0.0101898
18	0.000416929	-0.0125117
18	0.000422525	-0.0181439
18	0.000433502	0.000600829
18	0.000438887	-0.0374078
18	0.000444207	-0.000284446
18	0.000449464	-0.0130194
18	0.000454661	4.35025e-06
18	0.000459798	-0.00252184
18	0.000464879	-0.014975
18	0.000474878	2.62161e-06
18	0.000479799	-0.0505184
18	0.00048467	-0.0238933
18	0.000489493	-0.0167093
18	0.000494268	-0.0052109
18	0.000498998	-0.00194992
18	0.000503684	-0.0215884
18	0.000512926	-0.00414411
18	0.000517486	-0.053773
18	0.000522005	-0.0342584
18	0.000526486	-0.0187883
18	0.000535335	-0.00116041
18	0.000539706	-0.0255594
18	0.000548341	9.59903e-07
18	0.000552609	-0.0831672
18	0.000556843	-0.0296801
18	0.000561046	-0.0125174
18	0.000565217	-0.00392153
18	0.000569358	-0.000978496
18	0.000573469	-0.0318538
18	0.000581604	-0.00241786
18	0.000585629	-0.077501
18	0.000589626	-0.0254833
18	0.000593597	-0.0221304
18	0.000597541	4.04542e-08
18	0.00060146	-0.000857052
18	0.000605353	-0.0325192
18	0.000613064	5.0082e-07
18	0.000616884	-0.0716495
18	0.00062068	-0.0272979
18	0.000624454	-0.0191043
18	0.000628204	-0.0037879
18	0.000631932	-0.00156317
18	0.000635639	-0.0201187
18	0.000642987	-0.0035347
18	0.00064663	-0.0625513
18	0.000650253	-0.0278212
18	0.000653855	-0.0168655
18	0.000661002	-0.00241247
18	0.000664546	-0.0240191
18	0.000671578	7.74286e-07
18	0.000675067	-0.0558478
18	0.000678538	-0.0250794
18	0.000681991	-0.0141007
18	0.000685427	-0.00399418
18	0.000688845	-0.00204527
18	0.000692247	-0.0252465
18	0.000699001	-0.00362096
18	0.000702353	-0.0489412
18	0.00070569	-0.0270052
18	0.000709011	-0.0132368
18	0.000712316	1.37282e-06
18	0.000715607	-0.00247899
18	0.000718882	-0.011659
19	0	0
19	6.85427e-05	-267.448
19	9.6934e-05	-166.693
19	0.000118719	-81.0881
19	0.000137085	-45.247
19	0.000153266	-16.9853
19	0.000167895	-3.71607
19	0.000193868	4.36491
19	0.000205628	3.25984
19	0.000216751	2.14838
19	0.00022733	0.803355
19	0.000237439	0.425945
19	0.000247134	0.135683
19	0.000256463	-0.214599
19	0.000274171	0.0135888
19	0.000282609	-0.286702
19	0.000290802	-0.131117
19	0.000298771	-0.0517105
19	0.000306532	-0.00240873
19	0.000314102	-0.0314335
19	0.000321494	-0.0918291
19	0.000335789	-0.0168297
19	0.000342713	-0.0110011
19	0.0003495	-0.0264484
19	0.000356158	-0.0558334
19	0.000369114	-0.0100308
19	0.000375424	-0.0301085
19	0.000387736	0.00130379
19	0.000393748	-0.0274941
19	0.000399669	-0.0156835
19	0.000405504	-0.00460277
19	0.000411256	-0.00858083
19	0.000416929	-0.0110128
19	0.000422525	-0.0194277
19	0.000433502	0.00163727
19	0.000438887	-0.033211
19	0.000444207	-0.000210835
19	0.000449464	-0.0129655
19	0.000454661	0.00056751
19	0.000459798	-0.00222383
19	0.000464879	-0.0166849
19	0.000474878	0.000147906
19	0.000479799	-0.0469737
19	0.00048467	-0.0268372
19	0.000489493	-0.0180147
19	0.000494268	-0.00466871
19	0.000498998	-0.00156116
19	0.000503684	-0.0243136
19	0.000512926	-0.00415611
19	0.000517486	-0.0510702
19	0.000522005	-0.0385316
19	0.000526486	-0.0204526
19	0.000535335	-0.000755036
19	0.000539706	-0.028919
19	0.000548341	5.60061e-05
19	0.000552609	-0.0781305
19	0.000556843	-0.0335367
19	0.000561046	-0.0145007
19	0.000565217	-0.00375182
19	0.000569358	-0.000528498
19	0.000573469	-0.0362206
19	0.000581604	-0.00190306
19	0.000585629	-0.0725401
19	0.000589626	-0.0292422
19	0.000593597	-0.0246209
19	0.000597541	0.000107633
19	0.00060146	-0.000460206
19	0.000605353	-0.036202
19	0.000613064	0.000119831
19	0.000616884	-0.0670875
19	0.00062068	-0.0306809
19	0.000624454	-0.0213797
19	0.000628204	-0.00335619
19	0.000631932	-0.000998483
19	0.000635639	-0.0230738
19	0.000642987	-0.00303347
19	0.00064663	-0.0585174
19	0.000650253	-0.0309307
19	0.000653855	-0.0189876
19	0.000661002	-0.00185455
19	0.000664546	-0.0266244
19	0.000671578	0.000156225
19	0.000675067	-0.0515465
19	0.000678538	-0.0277474
19	0.000681991	-0.0157717
19	0.000685427	-0.00334082
19	0.000688845	-0.0016009
19	0.000692247	-0.0275642
19	0.000699001	-0.00297688
19	0.000702353	-0.0460208
19	0.00070569	-0.0292971
19	0.000709011	-0.0150021
19	0.000712316	0.000190351
19	0.000715607	-0.00209017
19	0.000718882	-0.0131407
20	0	0
20	6.85427e-05	-276.141
20	9.6934e-05	-159.165
20	0.000118719	-80.5591
20	0.000137085	-43.9477
20	0.000153266	-16.7943
20	0.000167895	-5.40727
20	0.000193868	4.79738
20	0.000205628	3.34189
20	0.000216751	2.45196
20	0.00022733	0.728669
20	0.000237439	-0.00153158
20	0.000247134	0.0604331
20	0.000256463	-0.295213
20	0.000274171	0.000420819
20	0.000282609	-0.275559
20	0.000290802	-0.126026
20	0.000298771	-0.0547182
20	0.000306532	0.0010137
20	0.000314102	-0.0303778
20	0.000321494	-0.0910489
20	0.000335789	-0.0154173
20	0.000342713	-0.0136898
20	0.0003495	-0.02707
20	0.000356158	-0.0555236
20	0.000369114	-0.0101809
20	0.000375424	-0.0294634
20	0.000387736	3.49552e-05
20	0.000393748	-0.0294693
20	0.000399669	-0.0148364
20	0.000405504	-0.00489256
20	0.000411256	-0.00822533
20	0.000416929	-0.0106699
20	0.000422525	-0.0185821
20	0.000433502	0.00207738
20	0.000438887	-0.0343417
20	0.000444207	-0.00031963
20	0.000449464	-0.013484
20	0.000454661	1.54921e-05
20	0.000459798	-0.00216649
20	0.000464879	-0.0159221
20	0.000474878	5.7245e-06
20	0.000479799	-0.0485801
20	0.00048467	-0.0248782
20	0.000489493	-0.0179966
20	0.000494268	-0.00445409
20	0.000498998	-0.00158523
20	0.000503684	-0.0228017
20	0.000512926	-0.00377697
20	0.000517486	-0.0520269
20	0.000522005	-0.0360278
20	0.000526486	-0.0206011
20	0.000535335	-0.000856533
20	0.000539706	-0.0271709
20	0.000548341	2.74675e-06
20	0.000552609	-0.0800409
20	0.000556843	-0.031481
20	0.000561046	-0.0144551
20	0.000565217	-0.00339655
20	0.000569358	-0.000667925
20	0.000573469	-0.0338468
20	0.000581604	-0.00162812
20	0.000585629	-0.0749041
20	0.000589626	-0.0273713
20	0.000593597	-0.0246987
20	0.000597541	-1.67514e-06
20	0.00060146	-0.000575784
20	0.000605353	-0.0340774
20	0.000613064	-1.94817e-06
20	0.000616884	-0.0689111
20	0.00062068	-0.0289538
20	0.000624454	-0.0214136
20	0.000628204	-0.00299861
20	0.000631932	-0.00119347
20	0.000635639	-0.0216203
20	0.000642987	-0.0027019
20	0.00064663	-0.0598277
20	0.000650253	-0.0292685
20	0.000653855	-0.0189184
20	0.000661002	-0.00195006
20	0.000664546	-0.0252217
20	0.000671578	-2.62599e-06
20	0.000675067	-0.0528061
20	0.000678538	-0.0263189
20	0.000681991	-0.0157705
20	0.000685427	-0.00306747
20	0.000688845	-0.00165777
20	0.000692247	-0.02631
20	0.000699001	-0.00272417
20	0.000702353	-0.0472405
20	0.00070569	-0.0279396
20	0.000709011	-0.0151112
20	0.000712316	-3.14591e-06
20	0.000715607	-0.00203556
20	0.000718882	-0.0124526
21	0	0
21	6.85427e-05	-257.358
21	9.6934e-05	-161.809
21	0.000118719	-87.6605
21	0.000137085	-37.7456
21	0.000153266	-15.8088
21	0.000167895	-5.22834
21	0.000193868	5.35992
21	0.000205628	3.55935
21	0.000216751	1.01006
21	0.00022733	0.0523528
21	0.000237439	0.00826404
21	0.000247134	-0.0897205
21	0.000256463	-0.296511
21	0.000274171	-0.000216935
21	0.000282609	-0.268516
21	0.000290802	-0.15444
21	0.000298771	-0.0816876
21	0.000306532	0.00772962
21	0.000314102	-0.0311575
21	0.000321494	-0.0986208
21	0.000335789	-0.00792508
21	0.000342713	-0.0108796
21	0.0003495	-0.0304005
21	0.000356158	-0.0630603
21	0.000369114	-0.0101406
21	0.000375424	-0.0278398
21	0.000387736	1.14899e-07
21	0.000393748	-0.0246466
21	0.000399669	-0.0165225
21	0.000405504	-0.00594178
21	0.000411256	-0.006251
21	0.000416929	-0.0100121
21	0.000422525	-0.0185563
21	0.000433502	0.00264176
21	0.000438887	-0.0328846
21	0.000444207	-0.000375535
21	0.000449464	-0.0146355
21	0.000454661	8.81699e-07
21	0.000459798	-0.00223878
21	0.000464879	-0.0166757
21	0.000474878	2.92583e-06
21	0.000479799	-0.0460779
21	0.00048467	-0.0254373
21	0.000489493	-0.0201551
21	0.000494268	-0.003846
21	0.000498998	-0.00167214
21	0.000503684	-0.0235883
21	0.000512926	-0.00346799
21	0.000517486	-0.049104
21	0.000522005	-0.0371526
21	0.000526486	-0.0236278
21	0.000535335	-0.000980445
21	0.000539706	-0.028307
21	0.000548341	7.2958e-07
21	0.000552609	-0.0762185
21	0.000556843	-0.0328327
21	0.000561046	-0.0172506
21	0.000565217	-0.00316371
21	0.000569358	-0.000812141
21	0.000573469	-0.0352777
21	0.000581604	-0.00142778
21	0.000585629	-0.071093
21	0.000589626	-0.028713
21	0.000593597	-0.0286691
21	0.000597541	-3.91654e-08
21	0.00060146	-0.000704583
21	0.000605353	-0.0359029
21	0.000613064	-9.45005e-07
21	0.000616884	-0.0651609
21	0.00062068	-0.030093
21	0.000624454	-0.0251138
21	0.000628204	-0.00264653
21	0.000631932	-0.00133991
21	0.000635639	-0.0228168
21	0.000642987	-0.00229835
21	0.00064663	-0.0568099
21	0.000650253	-0.0307325
21	0.000653855	-0.0223032
21	0.000661002	-0.00203619
21	0.000664546	-0.0265634
21	0.000671578	-1.66814e-06
21	0.000675067	-0.0502692
21	0.000678538	-0.0273705
21	0.000681991	-0.0187695
21	0.000685427	-0.00245337
21	0.000688845	-0.00171836
21	0.000692247	-0.0269344
21	0.000699001	-0.00214167
21	0.000702353	-0.044063
21	0.00070569	-0.0292357
21	0.000709011	-0.0172838
21	0.000712316	-2.48546e-06
21	0.000715607	-0.00203951
21	0.000718882	-0.0130849
22	0	0
22	6.85427e-05	-261.682
22	9.6934e-05	-167.946
22	0.000118719	-88.1677
[truncated: 7,501 more rows]

## Sheet: Twst Av SF
G	S(G)
0	0
0.0940403	-272.655
0.132993	-158.718
0.162883	-82.3638
0.188081	-41.4844
0.210281	-17.2988
0.230351	-4.86769
0.265986	4.39777
0.282121	3.17704
0.297382	1.56173
0.311896	0.365841
0.325765	0.152685
0.339067	0.0208221
0.351867	-0.270341
0.376161	0.00474713
0.387738	-0.283996
0.398979	-0.137791
0.409912	-0.0613551
0.420561	-0.00386136
0.430947	-0.032919
0.441088	-0.0934913
0.460702	-0.0154594
0.470202	-0.0144753
0.479513	-0.0278036
0.488648	-0.0579686
0.506423	-0.010713
0.51508	-0.0286216
0.531972	0.000421125
0.540221	-0.0281557
0.548345	-0.0158246
0.55635	-0.00545317
0.564242	-0.00775608
0.572025	-0.0111046
0.579703	-0.0182871
0.594763	0.0018076
0.602152	-0.0347912
0.609451	-0.000318106
0.616664	-0.0137455
0.623793	0.000184209
0.630842	-0.00231617
0.637813	-0.0159633
0.65153	4.6681e-05
0.658282	-0.0480817
0.664966	-0.0248139
0.671582	-0.0185073
0.678134	-0.00435052
0.684624	-0.00168453
0.691052	-0.0227973
0.703733	-0.0037652
0.709989	-0.0513435
0.71619	-0.0360015
0.722337	-0.0212223
0.734478	-0.000916444
0.740474	-0.0272332
0.752323	1.57833e-05
0.758177	-0.0794556
0.763987	-0.0315692
0.769753	-0.0148969
0.775476	-0.00347151
0.781158	-0.000722107
0.786798	-0.0339284
0.797959	-0.00181295
0.803481	-0.0740803
0.808965	-0.0274148
0.814413	-0.0254663
0.819825	3.4665e-05
0.825201	-0.000626715
0.830542	-0.0344302
0.841122	3.76884e-05
0.846363	-0.0681859
0.851571	-0.0289435
0.856748	-0.0221518
0.861894	-0.00306836
0.867009	-0.00125981
0.872094	-0.02171
0.882176	-0.00275883
0.887175	-0.0594919
0.892145	-0.0294898
0.897088	-0.0196237
0.906892	-0.00206493
0.911755	-0.0254564
0.921403	4.97142e-05
0.92619	-0.052778
0.930952	-0.0263917
0.935689	-0.0164475
0.940403	-0.00305625
0.945094	-0.00175649
0.949761	-0.0261781
0.959027	-0.0027114
0.963627	-0.0463888
0.968204	-0.0282239
0.972761	-0.0154102
0.977296	6.04236e-05
0.98181	-0.00216803
0.986303	-0.0124667

## Sheet: sfTA SF
G	S(G)
0	0
0.0940403	-273.094
0.132993	-161.414
0.162883	-80.1199
0.188081	-42.299
0.210281	-16.9348
0.230351	-5.05962
0.265986	4.55005
0.282121	3.59146
0.297382	2.02554
0.311896	0.393939
0.325765	-0.00457796
0.339067	-0.00354034
0.351867	-0.280605
0.376161	0.00066077
0.387738	-0.27654
0.398979	-0.134112
0.409912	-0.0607291
0.420561	0.00442394
0.430947	-0.0306689
0.441088	-0.0960839
0.460702	-0.0126229
0.470202	-0.0113695
0.479513	-0.0283166
0.488648	-0.0567247
0.506423	-0.0102268
0.51508	-0.0273883
0.531972	4.53893e-05
0.540221	-0.0269934
0.548345	-0.0150056
0.55635	-0.00518122
0.564242	-0.00751327
0.572025	-0.0108742
0.579703	-0.0181
0.594763	0.00198725
0.602152	-0.0336604
0.609451	-0.000282193
0.616664	-0.0128913
0.623793	1.60655e-05
0.630842	-0.00224198
0.637813	-0.0160434
0.65153	2.00594e-06
0.658282	-0.0483547
0.664966	-0.0248189
0.671582	-0.0175466
0.678134	-0.0042445
0.684624	-0.00163369
0.691052	-0.0229971
0.703733	-0.0038979
0.709989	-0.0518388
0.71619	-0.0363962
0.722337	-0.0201371
0.734478	-0.000855713
0.740474	-0.0276604
0.752323	1.86438e-06
0.758177	-0.0798826
0.763987	-0.0320228
0.769753	-0.0143428
0.775476	-0.0035489
0.781158	-0.000656648
0.786798	-0.0343277
0.797959	-0.00172033
0.803481	-0.0749986
0.808965	-0.0278769
0.814413	-0.0243857
0.819825	-1.07788e-06
0.825201	-0.00054222
0.830542	-0.0346102
0.841122	6.25635e-07
0.846363	-0.0688322
0.851571	-0.0295445
0.856748	-0.0212506
0.861894	-0.00314768
0.867009	-0.00117849
0.872094	-0.022066
0.882176	-0.00277727
0.887175	-0.0597279
0.892145	-0.0298703
0.897088	-0.0188465
0.906892	-0.00191327
0.911755	-0.0257916
0.921403	2.15564e-06
0.92619	-0.0527015
0.930952	-0.026819
0.935689	-0.0157837
0.940403	-0.00299028
0.945094	-0.00164002
0.949761	-0.0267004
0.959027	-0.00266022
0.963627	-0.0469796
0.968204	-0.0285908
0.972761	-0.0151182
0.977296	3.4614e-06
0.98181	-0.00201796
0.986303	-0.012644
