# Supplementary material for: A shortcut to the thermodynamic limit for quantum many-body calculations of metals
Source: Nat Comput Sci. 2021 Dec 16;1(12):801–8. doi: 10.1038/s43588-021-00165-1 (PMC10766528; doi:10.1038/s43588-021-00165-1)
Supplement: Supplementary file 2 — Statistical source data for Fig. 1 consisting of three data excels and a README. [file 43588_2021_165_MOESM2_ESM.zip › Figure1-SourceData/README_Figure1-SourceData.txt]

This is a README for the source data for Figure 1 from "A shortcut to finite size convergence in quantum many-body treatments of metals" by T. Mihm, T. Schäfer, S. K. Ramadugu, L Weiler, A Grüneis and J J Shepherd.
-----------------------------------------------------------------------------------------------------------
Figure descriptions:

1. Fig1c-Na-32e-supercell-TA-CCSD-Error-Data.xlsx
2. Fig1c-Raw-Energies-For-Error-Data.xlsx

- This is the error calculated for a twist averaged calculation using an increasing number of twist angles as shown by Fig 1.c in the paper.
- All the data came from the 32 atom Na supercell that was run on 100 random twist angles before calculating the TA-CCSD error shown in Fig 1c and contained in Fig1c-Na-32e-supercell-TA-CCSD-Error-Data.xlsx
- The graph was produced by graphing the error against number of twist angles.
- the raw energies for the 100 twist angles that were used to calculate the error are contained in Fig1c-Raw-Energies-For-Error-Data.xlsx


3. Fig1d-Na-32e-Supercell-Data.xlsx

- This is the data for an example structure factor twist averaging (sfTA) calculation shown in Fig 1.d
- The excel contains three tabs:
    - "100 SF"
        - This is the G and S(G) values for 100 structure factors run over 100 randomly selected twist angles.
        - The data is numbered in the "Twist Angle Num" according to which twist angle they belong to out of the 100 (e.g "1" => data for the first twist angle, "30" => data for the 30th twist angle)
    - "Twst Av SF"
        - This is the averaged structure factor G and S(G) values obtained by averaging over all 100 twist angles for the same G,S(G) pair.
    - "sfTA SF"
        - This is the G and S(G) data for the sfTA twist angle.

All plots were generated using python as described in the methods section of the paper
