# Supplementary material for: A shortcut to the thermodynamic limit for quantum many-body calculations of metals
Source: Nat Comput Sci. 2021 Dec 16;1(12):801–8. doi: 10.1038/s43588-021-00165-1 (PMC10766528; doi:10.1038/s43588-021-00165-1)
Supplement: Supplementary file 2 — Statistical source data for Fig. 1 consisting of three data excels and a README. [file 43588_2021_165_MOESM2_ESM.zip › Figure1-SourceData/Fig1c-Raw-Energies-For-Error-Data.xlsx]

## Sheet: Sheet1
Twist Angel	E_c
1	-11.3662
2	-11.3978
3	-11.4864
4	-11.115
5	-11.1626
6	-10.9232
7	-10.5752
8	-11.1644
9	-11.2488
10	-11.4824
11	-9.71487
12	-11.2199
13	-11.6856
14	-11.2361
15	-11.0782
16	-11.3541
17	-10.9694
18	-11.4317
19	-11.132
20	-11.1645
21	-10.8305
22	-11.1161
23	-9.86121
24	-9.36976
25	-10.6543
26	-11.1259
27	-11.3236
28	-10.9405
29	-10.0401
30	-9.39683
31	-11.3888
32	-11.2045
33	-11.1609
34	-11.4585
35	-11.1656
36	-10.7415
37	-11.098
38	-11.0052
39	-11.2162
40	-11.1062
41	-11.1751
42	-11.0869
43	-11.0922
44	-11.0328
45	-11.3779
46	-11.1903
47	-11.1162
48	-11.1292
49	-11.1932
50	-11.1953
51	-11.2085
52	-11.2433
53	-11.1928
54	-11.0217
55	-11.1051
56	-10.6542
57	-11.6993
58	-11.6737
59	-11.4573
60	-11.2215
61	-11.3463
62	-11.7971
63	-11.4961
64	-11.2089
65	-10.9043
66	-11.087
67	-11.3756
68	-11.2454
69	-11.1619
70	-10.4635
71	-11.0877
72	-10.7508
73	-11.0784
74	-10.6475
75	-11.1199
76	-11.1303
77	-10.7153
78	-11.1111
79	-11.053
80	-11.3984
81	-10.4979
82	-11.4027
83	-11.2052
84	-11.3044
85	-11.3736
86	-10.7078
87	-11.1321
88	-11.0558
89	-11.7001
90	-11.1614
91	-11.4005
92	-11.1043
93	-11.3658
94	-11.0301
95	-11.4037
96	-10.9778
97	-11.3984
98	-11.6858
99	-11.0816
100	-11.2742
