# Supplementary material for: A shortcut to the thermodynamic limit for quantum many-body calculations of metals
Source: Nat Comput Sci. 2021 Dec 16;1(12):801–8. doi: 10.1038/s43588-021-00165-1 (PMC10766528; doi:10.1038/s43588-021-00165-1)
Supplement: Supplementary file 3 — Statistical source data for Fig. 2 consisting of two data excels and a README. [file 43588_2021_165_MOESM3_ESM.zip]

Archive with 9 entries (6 files):
- Figure2-SourceData/
- Figure2-SourceData/README_Figure2-SourceData.txt
- __MACOSX/
- __MACOSX/Figure2-SourceData/
- __MACOSX/Figure2-SourceData/._README_Figure2-SourceData.txt
- Figure2-SourceData/Fig2-Box-and-Whisker-TA_sfTA_Gamma_Energy-Data.xlsx
- __MACOSX/Figure2-SourceData/._Fig2-Box-and-Whisker-TA_sfTA_Gamma_Energy-Data.xlsx
- Figure2-SourceData/Fig2-Box-and-Whisker-Energy-Data.xlsx
- __MACOSX/Figure2-SourceData/._Fig2-Box-and-Whisker-Energy-Data.xlsx
