# Supplementary material for: A shortcut to the thermodynamic limit for quantum many-body calculations of metals
Source: Nat Comput Sci. 2021 Dec 16;1(12):801–8. doi: 10.1038/s43588-021-00165-1 (PMC10766528; doi:10.1038/s43588-021-00165-1)
Supplement: Supplementary file 3 — Statistical source data for Fig. 2 consisting of two data excels and a README. [file 43588_2021_165_MOESM3_ESM.zip › Figure2-SourceData/README_Figure2-SourceData.txt]

This is a README for the source data for Figure 2 from "A shortcut to finite size convergence in quantum many-body treatments of metals" by T. Mihm, T. Schäfer, S. K. Ramadugu, L Weiler, A Grüneis and J J Shepherd.
-----------------------------------------------------------------------------------------------------------
Figure descriptions:

1. Fig2-Box-and-Whisker-Energy-Data.xlsx
2. Fig2-Box-and-Whisker-TA_sfTA_Gamma_Energy-Data.xlsx

- This is the data for the 10 test systems shown in Fig 2 in the paper.
- The Box-and-Whisker plots were obtained through graphing the data from Fig2-Box-and-Whisker-Energy-Data.xlsx as a difference to the gamma-point data found in Fig2-Box-and-Whisker-TA_sfTA_Gamma_Energy-Data.xlsx
- The sfTA- data is also contained in Fig2-Box-and-Whisker-TA_sfTA_Gamma_Energy-Data.xlsx The TA- data and its standard error was calculated by taking the average of the 100 twist angle energies in Fig2-Box-and-Whisker-Energy-Data.xlsx. These data points were also taken as a difference to gamma-point to get the lines shown in the graph

All plots were generated using python as described in the methods section of the paper
