# Supplementary material for: A shortcut to the thermodynamic limit for quantum many-body calculations of metals
Source: Nat Comput Sci. 2021 Dec 16;1(12):801–8. doi: 10.1038/s43588-021-00165-1 (PMC10766528; doi:10.1038/s43588-021-00165-1)
Supplement: Supplementary file 3 — Statistical source data for Fig. 2 consisting of two data excels and a README. [file 43588_2021_165_MOESM3_ESM.zip › Figure2-SourceData/Fig2-Box-and-Whisker-TA_sfTA_Gamma_Energy-Data.xlsx]

## Sheet: CCSD
System	sfTA-CCSD (eV/atom)	Gamma-point CCSD (eV/atom)
Na (A2)	-0.53318	-0.5869
K (A2)	-1.53104	-1.58391
Al (A1)	-2.18991	-2.33586
Ge (A4)	-2.48052	-2.3412
SiC (B3)	-3.00366	-2.94624
LiH (B1)	-0.546538	-0.536201
C (A4)	-3.51643	-3.58321
c-BN (B3)	-3.27179	-3.24458
MgO (B1)	-2.42844	-2.31585
LiF (B1)	-1.919	-1.87273

## Sheet: MP2
System	sfTA-CCSD (eV/atom)	Gamma-point CCSD (eV/atom)
Na (A2)	-0.486235	-0.55885
K (A2)	-1.44399	-1.53328
Al (A1)	-2.63406	-3.05216
Ge (A4)	-2.45471	-2.20437
SiC (B3)	-2.94744	-2.82555
LiH (B1)	-0.443365	-0.429919
C (A4)	-3.45359	-3.45165
c-BN (B3)	-3.22026	-3.14809
MgO (B1)	-2.41705	-2.28052
LiF (B1)	-1.89764	-1.84225
