# Supplementary material for: A shortcut to the thermodynamic limit for quantum many-body calculations of metals
Source: Nat Comput Sci. 2021 Dec 16;1(12):801–8. doi: 10.1038/s43588-021-00165-1 (PMC10766528; doi:10.1038/s43588-021-00165-1)
Supplement: Supplementary file 3 — Statistical source data for Fig. 2 consisting of two data excels and a README. [file 43588_2021_165_MOESM3_ESM.zip › Figure2-SourceData/Fig2-Box-and-Whisker-Energy-Data.xlsx]

## Sheet: Na_CCSD
x	CCSD (eV/atom)
1	-0.549867
1	-0.464065
1	-0.550288
1	-0.586066
1	-0.533756
1	-0.465465
1	-0.586256
1	-0.565777
1	-0.58644
1	-0.463691
1	-0.586045
1	-0.463729
1	-0.56529
1	-0.565421
1	-0.565646
1	-0.565986
1	-0.55009
1	-0.463627
1	-0.465176
1	-0.533517
1	-0.465214
1	-0.464325
1	-0.533353
1	-0.565518
1	-0.533708
1	-0.533874
1	-0.533878
1	-0.465029
1	-0.533706
1	-0.534359
1	-0.46438
1	-0.550124
1	-0.464814
1	-0.53346
1	-0.549814
1	-0.464353
1	-0.53358
1	-0.464551
1	-0.533153
1	-0.55055
1	-0.464053
1	-0.56526
1	-0.464439
1	-0.549818
1	-0.533784
1	-0.534101
1	-0.464999
1	-0.565426
1	-0.465226
1	-0.533241
1	-0.586486
1	-0.533708
1	-0.533563
1	-0.533748
1	-0.550826
1	-0.56537
1	-0.464935
1	-0.56533
1	-0.464853
1	-0.465135
1	-0.550051
1	-0.464727
1	-0.533229
1	-0.54996
1	-0.533334
1	-0.586581
1	-0.550246
1	-0.533744
1	-0.533534
1	-0.549772
1	-0.565422
1	-0.463715
1	-0.533698
1	-0.586469
1	-0.464307
1	-0.549862
1	-0.533995
1	-0.586341
1	-0.463646
1	-0.464311
1	-0.565456
1	-0.463524
1	-0.54996
1	-0.565365
1	-0.587068
1	-0.565257
1	-0.565568
1	-0.464741
1	-0.465206
1	-0.586582
1	-0.533558
1	-0.463827
1	-0.464481
1	-0.586745
1	-0.464896
1	-0.533582
1	-0.586085
1	-0.463895
1	-0.464307
1	-0.533325

## Sheet: Na_MP2
x	CCSD (eV/atom)
2	-0.503533
2	-0.486287
2	-0.528883
2	-0.486265
2	-0.404027
2	-0.503713
2	-0.503606
2	-0.404165
2	-0.528924
2	-0.503613
2	-0.50359
2	-0.404062
2	-0.40407
2	-0.486219
2	-0.503524
2	-0.503495
2	-0.486304
2	-0.486237
2	-0.503495
2	-0.503573
2	-0.404252
2	-0.403713
2	-0.528813
2	-0.503585
2	-0.403883
2	-0.503551
2	-0.404444
2	-0.528991
2	-0.404068
2	-0.403941
2	-0.528787
2	-0.404162
2	-0.40404
2	-0.404302
2	-0.404081
2	-0.403783
2	-0.404238
2	-0.404266
2	-0.404091
2	-0.404088
2	-0.528902
2	-0.404173
2	-0.486116
2	-0.40438
2	-0.528986
2	-0.486423
2	-0.403916
2	-0.528904
2	-0.528943
2	-0.503661
2	-0.404031
2	-0.528865
2	-0.486364
2	-0.486188
2	-0.503524
2	-0.48624
2	-0.40399
2	-0.40411
2	-0.403955
2	-0.404232
2	-0.528832
2	-0.5289
2	-0.486176
2	-0.503541
2	-0.52888
2	-0.403924
2	-0.503763
2	-0.5289
2	-0.503616
2	-0.563493
2	-0.503523
2	-0.404136
2	-0.404086
2	-0.404038
2	-0.404001
2	-0.404057
2	-0.566399
2	-0.404101
2	-0.503544
2	-0.40401
2	-0.404263
2	-0.404086
2	-0.486072
2	-0.404117
2	-0.486269
2	-0.486264
2	-0.404167
2	-0.529001
2	-0.403906
2	-0.404146
2	-0.56626
2	-0.52885
2	-0.486364
2	-0.404177
2	-0.565893
2	-0.486235
2	-0.486247
2	-0.503599
2	-0.48633
2	-0.404152

## Sheet: K_CCSD
x	CCSD (eV/atom)
3	-1.44926
3	-1.54299
3	-1.55366
3	-1.46742
3	-1.5192
3	-1.53304
3	-1.46769
3	-1.56275
3	-1.54238
3	-1.47896
3	-1.48033
3	-1.55296
3	-1.56238
3	-1.50327
3	-1.4865
3	-1.5584
3	-1.45576
3	-1.48
3	-1.45648
3	-1.52436
3	-1.54706
3	-1.46447
3	-1.5465
3	-1.56164
3	-1.53951
3	-1.48541
3	-1.54434
3	-1.54264
3	-1.56754
3	-1.48512
3	-1.54531
3	-1.53214
3	-1.55801
3	-1.53657
3	-1.48601
3	-1.54095
3	-1.47646
3	-1.49712
3	-1.47784
3	-1.522
3	-1.48267
3	-1.55989
3	-1.56314
3	-1.54252
3	-1.46048
3	-1.53107
3	-1.47811
3	-1.54951
3	-1.52093
3	-1.45932
3	-1.5626
3	-1.53639
3	-1.53103
3	-1.5439
3	-1.48081
3	-1.54477
3	-1.48167
3	-1.5349
3	-1.48524
3	-1.54431
3	-1.48662
3	-1.52052
3	-1.45465
3	-1.53007
3	-1.47748
3	-1.53227
3	-1.5465
3	-1.5388
3	-1.47173
3	-1.54494
3	-1.55512
3	-1.46578
3	-1.54321
3	-1.45311
3	-1.56229
3	-1.5498
3	-1.56032
3	-1.47263
3	-1.47057
3	-1.54681
3	-1.45349
3	-1.56472
3	-1.53678
3	-1.55183
3	-1.53607
3	-1.54153
3	-1.54657
3	-1.55229
3	-1.5428
3	-1.55173
3	-1.53358
3	-1.53274
3	-1.55023
3	-1.47137
3	-1.48389
3	-1.52176
3	-1.53186
3	-1.53642
3	-1.51562
3	-1.55944

## Sheet: K_MP2
x	CCSD (eV/atom)
4	-1.45032
4	-1.48483
4	-1.45066
4	-1.46462
4	-1.36076
4	-1.36688
4	-1.44603
4	-1.36392
4	-1.36799
4	-1.3668
4	-1.48258
4	-1.46275
4	-1.45086
4	-1.45433
4	-1.45043
4	-1.45113
4	-1.52252
4	-1.45863
4	-1.45845
4	-1.45498
4	-1.34975
4	-1.44615
4	-1.35288
4	-1.45307
4	-1.4607
4	-1.44411
4	-1.45535
4	-1.44732
4	-1.48476
4	-1.47173
4	-1.37128
4	-1.43712
4	-1.47971
4	-1.48836
4	-1.44872
4	-1.36955
4	-1.44747
4	-1.45514
4	-1.44921
4	-1.36318
4	-1.48511
4	-1.35001
4	-1.36768
4	-1.4542
4	-1.45247
4	-1.36781
4	-1.36475
4	-1.46335
4	-1.45315
4	-1.36463
4	-1.49388
4	-1.48908
4	-1.46432
4	-1.3712
4	-1.33558
4	-1.36919
4	-1.43938
4	-1.45904
4	-1.4511
4	-1.47099
4	-1.45508
4	-1.44669
4	-1.45719
4	-1.50916
4	-1.36689
4	-1.45524
4	-1.44869
4	-1.45468
4	-1.50969
4	-1.37049
4	-1.36992
4	-1.3648
4	-1.37223
4	-1.46438
4	-1.46385
4	-1.48658
4	-1.46049
4	-1.42865
4	-1.47572
4	-1.44399
4	-1.36838
4	-1.37384
4	-1.36425
4	-1.36929
4	-1.49037
4	-1.45438
4	-1.45849
4	-1.49285
4	-1.44151
4	-1.46266
4	-1.36442
4	-1.45491
4	-1.50676
4	-1.35807
4	-1.44728
4	-1.50946
4	-1.36756
4	-1.37236
4	-1.46231
4	-1.45322

## Sheet: Al_CCSD
x	CCSD (eV/atom)
5	-2.25749
5	-2.22773
5	-2.16639
5	-2.26072
5	-2.18326
5	-2.26263
5	-2.20156
5	-2.18735
5	-2.21295
5	-2.20448
5	-2.1653
5	-2.19434
5	-2.17836
5	-2.16826
5	-2.17241
5	-2.15815
5	-2.19081
5	-2.16341
5	-2.20482
5	-2.19106
5	-2.18666
5	-2.21373
5	-2.2089
5	-2.19012
5	-2.16266
5	-2.18924
5	-2.18425
5	-2.19696
5	-2.18448
5	-2.17114
5	-2.18514
5	-2.18966
5	-2.16931
5	-2.16368
5	-2.17506
5	-2.15961
5	-2.16993
5	-2.18496
5	-2.16382
5	-2.20748
5	-2.16597
5	-2.19909
5	-2.15546
5	-2.17595
5	-2.18197
5	-2.19308
5	-2.18273
5	-2.17022
5	-2.16686
5	-2.22932
5	-2.17866
5	-2.16425
5	-2.18989
5	-2.21437
5	-2.17662
5	-2.16557
5	-2.16217
5	-2.18927
5	-2.1805
5	-2.17553
5	-2.25359
5	-2.20732
5	-2.16344
5	-2.18096
5	-2.25616
5	-2.22212
5	-2.16622
5	-2.20842
5	-2.15978
5	-2.19144
5	-2.17704
5	-2.18253
5	-2.17352
5	-2.22402
5	-2.20171
5	-2.17635
5	-2.16314
5	-2.16299
5	-2.15699
5	-2.25707
5	-2.17773
5	-2.16848
5	-2.18688
5	-2.21163
5	-2.18898
5	-2.18104
5	-2.17231
5	-2.15674
5	-2.22551
5	-2.17928
5	-2.16441
5	-2.1846
5	-2.20598
5	-2.15689
5	-2.16105
5	-2.18371
5	-2.17706
5	-2.19881
5	-2.16876
5	-2.19619

## Sheet: Al_MP2
x	CCSD (eV/atom)
6	-2.72043
6	-2.63183
6	-3.02479
6	-2.48178
6	-2.54122
6	-2.63406
6	-2.59823
6	-2.64276
6	-2.54077
6	-2.59592
6	-3.01624
6	-3.03204
6	-2.72544
6	-2.9646
6	-2.65193
6	-2.52637
6	-2.60366
6	-2.54664
6	-2.64685
6	-2.52133
6	-2.60063
6	-2.82625
6	-2.64984
6	-2.59009
6	-2.6673
6	-2.59363
6	-2.67712
6	-2.62656
6	-2.55356
6	-3.05815
6	-2.52566
6	-2.6561
6	-2.64188
6	-2.85564
6	-2.64262
6	-2.58346
6	-2.71617
6	-2.51575
6	-2.5268
6	-2.59275
6	-2.53728
6	-2.52557
6	-2.64872
6	-2.53493
6	-2.68568
6	-2.63228
6	-2.52803
6	-2.683
6	-2.62196
6	-2.52576
6	-2.52578
6	-2.644
6	-2.94601
6	-2.58705
6	-2.72311
6	-2.68427
6	-2.82124
6	-2.82185
6	-2.56917
6	-2.48584
6	-2.68768
6	-2.653
6	-2.64301
6	-2.59633
6	-2.66289
6	-2.71667
6	-2.52061
6	-2.69353
6	-2.68763
6	-2.63895
6	-2.68291
6	-2.54916
6	-2.48039
6	-2.58533
6	-2.53088
6	-2.64259
6	-2.52852
6	-2.56984
6	-2.53488
6	-2.67805
6	-2.69561
6	-2.58516
6	-2.59343
6	-2.59892
6	-2.53162
6	-2.81911
6	-2.81874
6	-2.74306
6	-2.69638
6	-2.65346
6	-2.53158
6	-2.587
6	-2.67337
6	-2.51443
6	-2.51688
6	-2.52637
6	-2.81876
6	-2.52838
6	-2.69323
6	-2.64061

## Sheet: Ge_CCSD
x	CCSD (eV/atom)
7	-2.48258
7	-2.52294
7	-2.50704
7	-2.49529
7	-2.36353
7	-2.48215
7	-2.50322
7	-2.52206
7	-2.51198
7	-2.51419
7	-2.41365
7	-2.47945
7	-2.49256
7	-2.52153
7	-2.48498
7	-2.35293
7	-2.48597
7	-2.48063
7	-2.48334
7	-2.35646
7	-2.51844
7	-2.49921
7	-2.51515
7	-2.47784
7	-2.49188
7	-2.40832
7	-2.52158
7	-2.48594
7	-2.50168
7	-2.51709
7	-2.51014
7	-2.51212
7	-2.4695
7	-2.4862
7	-2.4829
7	-2.50466
7	-2.48896
7	-2.50577
7	-2.51292
7	-2.49075
7	-2.50904
7	-2.50471
7	-2.48128
7	-2.51358
7	-2.48699
7	-2.46951
7	-2.45357
7	-2.44572
7	-2.45599
7	-2.40045
7	-2.49676
7	-2.45611
7	-2.48985
7	-2.51459
7	-2.51046
7	-2.49191
7	-2.49373
7	-2.44494
7	-2.475
7	-2.50646
7	-2.5072
7	-2.4556
7	-2.50803
7	-2.41855
7	-2.51305
7	-2.47832
7	-2.49045
7	-2.42955
7	-2.42056
7	-2.48724
7	-2.51608
7	-2.48067
7	-2.49622
7	-2.52158
7	-2.5007
7	-2.46709
7	-2.51014
7	-2.50738
7	-2.50912
7	-2.48866
7	-2.4146
7	-2.40241
7	-2.50271
7	-2.46394
7	-2.41366
7	-2.51761
7	-2.48046
7	-2.51751
7	-2.50079
7	-2.51032
7	-2.50679
7	-2.48007
7	-2.45281
7	-2.43843
7	-2.48962
7	-2.51385
7	-2.41958
7	-2.5197
7	-2.49124
7	-2.47957

## Sheet: Ge_MP2
x	CCSD (eV/atom)
8	-2.44612
8	-2.49254
8	-2.42235
8	-2.46645
8	-2.48901
8	-2.33237
8	-2.50238
8	-2.46928
8	-2.43287
8	-2.49331
8	-2.37891
8	-2.44793
8	-2.4487
8	-2.49866
8	-2.4431
8	-2.38825
8	-2.49527
8	-2.49106
8	-2.41222
8	-2.46902
8	-2.50497
8	-2.48098
8	-2.4228
8	-2.41442
8	-2.50922
8	-2.42753
8	-2.51291
8	-2.48637
8	-2.50144
8	-2.49481
8	-2.40592
8	-2.47983
8	-2.48012
8	-2.38026
8	-2.49005
8	-2.46833
8	-2.49445
8	-2.47166
8	-2.42278
8	-2.37283
8	-2.42112
8	-2.49743
8	-2.50963
8	-2.44197
8	-2.49752
8	-2.50052
8	-2.46717
8	-2.47849
8	-2.44274
8	-2.34944
8	-2.47507
8	-2.48731
8	-2.47882
8	-2.23343
8	-2.45759
8	-2.40857
8	-2.49989
8	-2.49405
8	-2.4843
8	-2.42577
8	-2.50269
8	-2.44656
8	-2.49014
8	-2.39896
8	-2.48386
8	-2.47809
8	-2.49498
8	-2.38812
8	-2.44317
8	-2.41673
8	-2.47004
8	-2.50907
8	-2.46491
8	-2.50288
8	-2.35264
8	-2.51087
8	-2.41639
8	-2.44259
8	-2.49902
8	-2.3651
8	-2.50116
8	-2.42693
8	-2.4436
8	-2.4353
8	-2.49044
8	-2.48497
8	-2.45863
8	-2.34957
8	-2.43218
8	-2.51038
8	-2.45471
8	-2.51492
8	-2.50322
8	-2.48965
8	-2.44609
8	-2.46539
8	-2.43186
8	-2.35751
8	-2.35833
8	-2.46565

## Sheet: SiC_CCSD
x	CCSD (eV/atom)
9	-3.01323
9	-3.01428
9	-2.95706
9	-2.96819
9	-3.01188
9	-2.98379
9	-3.01566
9	-2.99315
9	-3.00124
9	-2.99696
9	-2.96908
9	-2.99347
9	-2.99737
9	-3.01583
9	-3.00018
9	-3.01007
9	-2.99795
9	-3.01845
9	-3.00684
9	-3.0135
9	-3.01721
9	-2.98136
9	-3.01092
9	-3.01536
9	-2.98778
9	-2.99834
9	-3.00215
9	-3.01607
9	-3.00457
9	-3.00109
9	-3.01205
9	-3.00248
9	-3.01463
9	-2.97562
9	-2.97932
9	-3.0083
9	-2.99998
9	-3.01127
9	-3.00955
9	-2.99745
9	-3.01991
9	-2.99318
9	-2.99709
9	-2.96593
9	-3.01611
9	-2.99558
9	-3.0121
9	-2.99353
9	-3.00444
9	-2.99313
9	-3.00423
9	-3.0164
9	-3.00884
9	-3.00882
9	-2.98822
9	-2.99761
9	-3.01596
9	-3.00682
9	-3.00014
9	-3.01839
9	-3.00133
9	-2.96012
9	-3.0033
9	-3.00662
9	-2.99688
9	-3.00637
9	-2.99813
9	-2.96689
9	-2.95586
9	-3.01593
9	-3.01554
9	-2.98315
9	-3.01047
9	-2.99409
9	-3.0186
9	-3.00205
9	-3.01328
9	-3.00235
9	-2.98772
9	-3.00832
9	-3.00924
9	-3.00441
9	-3.01427
9	-2.99956
9	-2.99953
9	-3.01809
9	-3.00831
9	-3.00278
9	-3.00544
9	-3.01009
9	-3.00856
9	-2.99778
9	-2.95111
9	-3.01265
9	-3.01301
9	-2.99192
9	-2.98723
9	-3.00321
9	-3.01099
9	-3.01122

## Sheet: SiC_MP2
x	CCSD (eV/atom)
10	-2.95857
10	-2.93371
10	-2.97547
10	-2.96499
10	-2.94586
10	-2.94203
10	-2.90667
10	-2.95676
10	-2.93681
10	-2.90954
10	-2.92641
10	-2.93932
10	-2.94361
10	-2.92088
10	-2.96975
10	-2.92453
10	-2.92985
10	-2.97513
10	-2.95975
10	-2.93946
10	-2.9696
10	-2.96522
10	-2.95137
10	-2.95123
10	-2.89663
10	-2.95944
10	-2.91988
10	-2.97021
10	-2.95851
10	-2.9604
10	-2.94329
10	-2.94846
10	-2.9725
10	-2.92812
10	-2.95752
10	-2.97127
10	-2.94094
10	-2.96704
10	-2.96129
10	-2.9389
10	-2.95363
10	-2.94744
10	-2.95212
10	-2.94139
10	-2.94312
10	-2.93715
10	-2.95952
10	-2.95248
10	-2.96197
10	-2.93907
10	-2.91987
10	-2.92412
10	-2.9538
10	-2.92727
10	-2.94052
10	-2.96412
10	-2.96965
10	-2.95658
10	-2.93384
10	-2.92043
10	-2.9693
10	-2.96581
10	-2.97234
10	-2.95823
10	-2.95944
10	-2.93562
10	-2.94918
10	-2.93154
10	-2.94186
10	-2.96163
10	-2.9554
10	-2.95946
10	-2.96529
10	-2.96378
10	-2.95889
10	-2.9142
10	-2.96513
10	-2.97349
10	-2.97249
10	-2.90539
10	-2.90486
10	-2.97205
10	-2.94732
10	-2.9216
10	-2.95198
10	-2.96213
10	-2.85529
10	-2.96292
10	-2.97271
10	-2.89858
10	-2.96701
10	-2.95976
10	-2.97322
10	-2.96198
10	-2.95769
10	-2.92549
10	-2.92042
10	-2.84698
10	-2.96398
10	-2.95672

[truncated: 10 more sheets: LiH_CCSD, LiH_MP2, C_CCSD, C_MP2, c-BN_CCSD, c-BN_MP2, MgO_CCSD, MgO_MP2, LiF_CCSD, LiF_MP2]
