# Supplementary material for: A shortcut to the thermodynamic limit for quantum many-body calculations of metals
Source: Nat Comput Sci. 2021 Dec 16;1(12):801–8. doi: 10.1038/s43588-021-00165-1 (PMC10766528; doi:10.1038/s43588-021-00165-1)
Supplement: Supplementary file 4 — Statistical source data for Fig. 3 consisting of a data excel and a README. [file 43588_2021_165_MOESM4_ESM.zip]

Archive with 6 entries (3 files):
- Figure3-SourceData/
- Figure3-SourceData/Figure3-Source-Data.xlsx
- __MACOSX/
- __MACOSX/Figure3-SourceData/
- __MACOSX/Figure3-SourceData/._Figure3-Source-Data.xlsx
- Figure3-SourceData/README_Figure3-SourceData
