# Supplementary material for: A shortcut to the thermodynamic limit for quantum many-body calculations of metals
Source: Nat Comput Sci. 2021 Dec 16;1(12):801–8. doi: 10.1038/s43588-021-00165-1 (PMC10766528; doi:10.1038/s43588-021-00165-1)
Supplement: Supplementary file 4 — Statistical source data for Fig. 3 consisting of a data excel and a README. [file 43588_2021_165_MOESM4_ESM.zip › Figure3-SourceData/Figure3-Source-Data.xlsx]

## Sheet: sfTA-CCSD-FS, Li-bcc
1/N_k	sfTA-CCSD (eV/atom)
0.125	-0.624646
0.037037	-0.711431
0.015625	-0.732876

## Sheet: sfTA-CCSD-FS, Li-fcc
1/N_k	sfTA-CCSD (eV/atom)
0.125	-0.715129
0.037037	-0.762319
0.015625	-0.775276

## Sheet: Gamma-cent CCSD, Li-bcc
1/N_k	sfTA-CCSD (eV/atom)
0.125	-0.682724
0.037037	-0.701386
0.015625	-0.788185

## Sheet: Gamma-cent CCSD, Li-fcc
1/N_k	sfTA-CCSD (eV/atom)
0.125	-0.72657
0.037037	-0.818993
0.015625	-0.809957
