# Supplementary material for: A shortcut to the thermodynamic limit for quantum many-body calculations of metals
Source: Nat Comput Sci. 2021 Dec 16;1(12):801–8. doi: 10.1038/s43588-021-00165-1 (PMC10766528; doi:10.1038/s43588-021-00165-1)
Supplement: Supplementary file 4 — Statistical source data for Fig. 3 consisting of a data excel and a README. [file 43588_2021_165_MOESM4_ESM.zip › Figure3-SourceData/README_Figure3-SourceData]

This is a README for the source data for Figure 3 from "A shortcut to finite size convergence in quantum many-body treatments of metals" by T. Mihm, T. Schäfer, S. K. Ramadugu, L Weiler, A Grüneis and J J Shepherd.
-----------------------------------------------------------------------------------------------------------
Figure descriptions:

1. Figure3-Source-Data.xlsx

- This is the structure factor twist averaged finite-sized corrected (sfTA-CCSD-FS) data and Gamma centered data shown in Fig 3 of the paper
- There are four tabs:
     - "sfTA-CCSD-FS, Li-bcc"
     - "sfTA-CCSD-FS, Li-fcc"
     - "Gamma-cent CCSD, Li-bcc"
     - "Gamma-cent CCSD, Li-fcc"
     -each label indicates the phase of lithium, face-centered cubic (fcc) or body-centered cubic (bcc), and if it is gamma centered ("Gamma-cent") or sfTA data.

All plots were generated using python as described in the methods section of the paper
