# Supplementary material for: A shortcut to the thermodynamic limit for quantum many-body calculations of metals
Source: Nat Comput Sci. 2021 Dec 16;1(12):801–8. doi: 10.1038/s43588-021-00165-1 (PMC10766528; doi:10.1038/s43588-021-00165-1)
Supplement: Supplementary file 5 — Statistical source data for Fig. 4 consisting of a data excel and a README. [file 43588_2021_165_MOESM5_ESM.zip › Figure4-SourceData/Figure4-Source-Data.xlsx]

## Sheet: sfTA-CCSD-FS, beta-tin Si
Volume (A)	Total Energy (eV/atom)	Correlation Energy (eV/atom)
9.34	-10.8972	-5.06573
11.09	-12.1536	-4.93602
13.05	-12.6204	-4.70458
15.22	-12.7841	-4.619
17.62	-12.6514	-4.53248
20.25	-12.369	-4.46274
23.14	-11.8894	-4.28804

## Sheet: sfTA-CCSD-FS, Diamond Si
Volume (A)	Total Energy (eV/atom)	Correlation Energy (eV/atom)
12.47	-11.3473	-4.28355
14.81	-12.6045	-4.08282
17.41	-13.1947	-3.95202
20.31	-13.3306	-3.86081
23.51	-13.1801	-3.79505
27.03	-12.8426	-3.76451
30.89	-12.424	-3.76458
