# Supplementary material for: A shortcut to the thermodynamic limit for quantum many-body calculations of metals
Source: Nat Comput Sci. 2021 Dec 16;1(12):801–8. doi: 10.1038/s43588-021-00165-1 (PMC10766528; doi:10.1038/s43588-021-00165-1)
Supplement: Supplementary file 5 — Statistical source data for Fig. 4 consisting of a data excel and a README. [file 43588_2021_165_MOESM5_ESM.zip › Figure4-SourceData/README_Figure4-SourceData]

This is a README for the source data for Figure 4 from "A shortcut to finite size convergence in quantum many-body treatments of metals" by T. Mihm, T. Schäfer, S. K. Ramadugu, L Weiler, A Grüneis and J J Shepherd.
-----------------------------------------------------------------------------------------------------------
Figure descriptions:

1. Figure4-Source-Data.xlsx

- This is the data for the diamond and Beta-tin phases of Si for the volumes shown in Fig 4 of the paper
- There are two tabs:
     - "sfTA-CCSD-FS, beta-tin Si"
     - "sfTA-CCSD-FS, Diamond Si"
     - each label indicates the phase of silicon. Both the total energy and the sfTA- correlation energy used for the inset of the plot are contained in the excel

All plots were generated using python as described in the methods section of the paper
